# Supplementary material for: Golden Promise-rapid, a fast-cycling and transformable barley genotype
Source: J Exp Bot. 2026 Apr 22;77(14):4328–36. doi: 10.1093/jxb/erag197 (PMC13415965; doi:10.1093/jxb/erag197)
Supplement: erag197_Supplementary_Data [file erag197_supplementary_data.zip]

Archive with 3 entries (3 files):
- JEXBOT317022-file001.xlsx
- JEXBOT317022-file002.pdf
- JEXBOT317022-file003.gb
