# Supplementary material for: Golden Promise-rapid, a fast-cycling and transformable barley genotype
Source: J Exp Bot. 2026 Apr 22;77(14):4328–36. doi: 10.1093/jxb/erag197 (PMC13415965; doi:10.1093/jxb/erag197)
Supplement: erag197_Supplementary_Data [file erag197_supplementary_data.zip › JEXBOT317022-file001.xlsx]

## Sheet: S1
Table S1. Igri introgressions in the selected single GP-fast line using the Barley 50k iSelect SNP array.
1 = matches GP background allele, 0 = matches Igri donor allele
Marker ID	Golden_Promise [GP] - Allele call	Igri - Allele call	GP-fast_9 - Allele call	Chromosome_MorexV3	Physical_Position_MorexV3 [bp]	Chromosome_POPSEQ2017	Genetic_Position_POPSEQ2017 [cM]	GP-fast_9_Introgression, 1 = matches GP background, 0 = matches Igri donor
10012-1239	A	A	A	3H	373546886	NA	NA	1
1007-651	A	G	A	6H	553199453	NA	NA	1
10070-1435	A	G	A	1H	428742439	NA	NA	1
1009-1089	A	A	A	6H	106792238	NA	NA	1
1011-1338	G	A	G	5H	538586367	NA	NA	1
10126-999	G	G	G	3H	442002616	NA	NA	1
10207-1024	G	A	G	5H	5383093	NA	NA	1
10248-954	C	C	C	3H	294093156	NA	NA	1
1028-794	A	A	A	6H	478212684	NA	NA	1
10281-245	G	C	S	NA	NA	NA	NA	0
10317-448	G	G	G	3H	478142503	NA	NA	1
10318-572	G	A	G	5H	491067341	NA	NA	1
10321-364	G	G	G	4H	526925305	NA	NA	1
10346-92	C	A	C	NA	NA	NA	NA	1
10360-563	A	A	A	1H	489000260	NA	NA	1
1038-754	G	G	G	3H	550964218	NA	NA	1
1040-279	A	A	A	NA	NA	NA	NA	1
1041-1441	A	A	A	NA	NA	NA	NA	1
10425-725	G	G	G	6H	533898816	NA	NA	1
10489-586	A	A	A	2H	535458091	NA	NA	1
10535-217	G	A	G	6H	554098847	NA	NA	1
1062-478	G	G	G	2H	359516223	NA	NA	1
1066-2110	C	C	C	6H	16380521	NA	NA	1
10669-188	G	G	G	5H	493656322	NA	NA	1
10687-540	G	A	G	NA	NA	NA	NA	1
10719-459	G	A	G	NA	NA	NA	NA	1
1073-916	A	A	A	7H	20553355	NA	NA	1
1074-992	A	A	A	NA	NA	NA	NA	1
10760-846	A	A	A	7H	505118493	NA	NA	1
1077-457	G	G	G	4H	92077969	NA	NA	1
10780-204	G	G	G	NA	NA	NA	NA	1
10922-503	G	G	G	1H	14726416	NA	NA	1
10927-876	G	G	G	6H	31939613	NA	NA	1
1096-1482	A	A	A	6H	495215085	NA	NA	1
11016-603	A	A	A	6H	431724443	NA	NA	1
1107-392	C	C	C	7H	104750114	NA	NA	1
111-499	G	A	G	2H	610682704	NA	NA	1
1110-715	G	G	G	4H	509226058	NA	NA	1
11116-257	G	G	G	3H	514550950	NA	NA	1
11293-490	A	A	A	4H	538424427	NA	NA	1
1140-1508	G	G	G	6H	475286642	NA	NA	1
11454-414	G	G	G	1H	511553468	NA	NA	1
11470-478	G	G	G	5H	555670607	NA	NA	1
11603-445	C	C	C	1H	427509787	NA	NA	1
11619-618	G	G	G	7H	516875040	NA	NA	1
11657-398	G	G	G	3H	580434593	NA	NA	1
11660-365	C	C	C	2H	596901527	NA	NA	1
1169-944	G	A	G	4H	458346312	NA	NA	1
11707-509	C	G	C	4H	606215744	NA	NA	1
1176-1547	A	A	A	3H	495710815	NA	NA	1
1178-279	C	C	C	NA	NA	NA	NA	1
1180-70	G	G	G	4H	32426326	NA	NA	1
11832-415	G	G	G	3H	508172956	NA	NA	1
1190-86	G	A	G	1H	404315544	NA	NA	1
11931-389	A	A	A	5H	455674188	NA	NA	1
11944-542	G	G	G	5H	481068437	NA	NA	1
11979-928	A	G	A	2H	609247100	NA	NA	1
12_10014	G	G	G	3H	607501673	3H	146.39	1
12_10016	G	G	G	5H	549083563	5H	139.1	1
12_10022	A	A	A	4H	568207834	4H	81.59	1
12_10032	A	A	A	4H	598246640	4H	112.98	1
12_10034	G	G	G	NA	NA	5H	47.72	1
12_10035	A	A	A	2H	408286040	2H	58.64	1
12_10036	A	A	A	7H	219512	7H	0.21	1
12_10051	G	G	G	6H	551218754	6H	113.24	1
12_10053	C	C	C	4H	517677339	4H	59.99	1
12_10063	G	G	G	4H	31508759	4H	43.48	1
12_10071	A	A	A	6H	550914414	6H	113.24	1
12_10077	A	G	A	5H	492625487	5H	91.09	1
12_10088	G	G	G	4H	469850532	4H	54.32	1
12_10099	G	G	G	2H	217262606	2H	58.07	1
12_10100	A	A	A	3H	553150312	3H	98.65	1
12_10103	C	C	C	3H	2500337	NA	NA	1
12_10105	G	G	G	NA	NA	NA	NA	1
12_10114	A	G	A	3H	32313906	3H	39.52	1
12_10122	G	G	G	3H	578337609	3H	120.68	1
12_10125	G	G	G	7H	472382728	7H	74.58	1
12_10134	G	G	G	3H	525411897	3H	76.84	1
12_10149	A	C	A	1H	487496348	1H	100.85	1
12_10151	C	C	C	2H	634395233	2H	127.05	1
12_10156	G	G	G	2H	70506563	2H	51.49	1
12_10159	A	A	A	1H	94675576	1H	48.23	1
12_10166	A	A	A	1H	437092173	1H	65.73	1
12_10170	C	C	C	4H	556146564	4H	78.75	1
12_10171	C	C	C	4H	27054329	NA	NA	1
12_10173	G	G	G	3H	3771391	3H	2.69	1
12_10179	G	G	G	5H	525053968	5H	122.43	1
12_10181	G	G	G	2H	645742897	2H	135.76	1
12_10188	A	A	A	3H	568059624	3H	115.74	1
12_10198	G	G	G	1H	378523084	1H	50.85	1
12_10199	G	G	G	6H	64554180	6H	49.22	1
12_10201	C	C	C	1H	403048253	1H	54.71	1
12_10203	C	C	C	NA	NA	5H	53.1	1
12_10205	A	A	A	3H	571971374	3H	117	1
12_10206	G	A	G	1H	441932028	1H	66.29	1
12_10207	A	G	A	1H	500954130	1H	119.69	1
12_10210	C	C	C	NA	NA	NA	NA	1
12_10215	G	G	G	3H	619536096	NA	NA	1
12_10218	C	C	C	7H	42640729	7H	34.21	1
12_10219	G	G	G	2H	59226829	2H	49.73	1
12_10222	C	C	C	7H	238654331	7H	70.54	1
12_10228	A	A	A	5H	521250715	5H	118.96	1
12_10230	G	G	G	2H	9544875	2H	6.44	1
12_10233	G	G	G	3H	148015078	3H	50.14	1
12_10235	C	C	C	1H	81464188	1H	48.09	1
12_10264	G	G	G	5H	331497098	5H	46.56	1
12_10267	A	A	A	7H	85049363	7H	62.18	1
12_10268	C	C	C	7H	215586199	7H	70.54	1
12_10271	C	C	C	4H	583972405	4H	97.45	1
12_10273	A	A	A	5H	559459990	5H	150.17	1
12_10278	G	G	G	6H	349526071	6H	54.89	1
12_10284	C	C	C	NA	NA	7H	62.11	1
12_10296	A	A	A	2H	44312608	2H	40.09	1
12_10300	A	A	A	1H	305664801	1H	48.09	1
12_10306	A	A	A	5H	365806296	5H	48.26	1
12_10313	G	G	G	1H	422645350	1H	59.42	1
12_10314	C	C	C	1H	46813482	NA	NA	1
12_10322	G	G	G	5H	585992348	5H	168.89	1
12_10330	A	A	A	2H	154488197	NA	NA	1
12_10333	A	A	A	5H	544701542	5H	138.54	1
12_10337	G	G	G	4H	602300422	4H	116.23	1
12_10344	G	G	G	3H	545734658	3H	90.58	1
12_10345	A	A	A	6H	357672037	6H	55.03	1
12_10347	G	G	G	4H	27305503	4H	43.48	1
12_10348	A	A	A	6H	465745184	6H	65.93	1
12_10362	A	G	A	7H	578701600	7H	98.16	1
12_10368	A	A	A	7H	49964856	7H	42	1
12_10369	G	G	G	7H	441900247	NA	NA	1
12_10378	G	G	G	7H	628750671	NA	NA	1
12_10391	A	A	A	3H	168886724	3H	51.48	1
12_10392	G	G	G	6H	455940358	6H	63.46	1
12_10393	G	G	G	NA	NA	6H	68.2	1
12_10406	C	C	C	7H	11848029	7H	9.07	1
12_10408	G	G	G	5H	485544529	5H	84.79	1
12_10410	G	G	G	1H	5095781	1H	4.96	1
12_10420	C	C	C	1H	50467	NA	NA	1
12_10426	C	C	C	4H	476264693	4H	54.32	1
12_10430	A	G	A	2H	11988547	2H	8.57	1
12_10447	A	C	A	2H	644050737	2H	135.76	1
12_10452	G	G	G	3H	486003362	3H	62.54	1
12_10459	G	G	G	7H	303373977	7H	70.54	1
12_10472	C	C	C	2H	629460931	2H	120.68	1
12_10474	G	G	G	2H	203647022	2H	58.78	1
12_10485	G	G	G	NA	NA	2H	55.95	1
12_10487	C	C	C	2H	644693938	2H	135.62	1
12_10489	A	A	A	1H	304792051	1H	48.23	1
12_10491	G	A	R	1H	56661210	1H	47.94	0
12_10492	G	G	G	NA	NA	4H	51.27	1
12_10493	G	G	G	3H	519835921	3H	70.9	1
12_10497	C	C	C	NA	NA	6H	52.62	1
12_10499	G	G	G	5H	15021138	5H	29.1	1
12_10500	A	A	A	4H	492888897	4H	56.23	1
12_10502	G	G	G	2H	12229016	2H	8.57	1
12_10504	A	A	A	6H	470088401	6H	65.93	1
12_10505	C	C	C	3H	568041609	3H	115.74	1
12_10506	A	A	A	1H	229676696	1H	48.3	1
12_10508	G	G	G	5H	332679237	5H	46.6	1
12_10530	G	G	G	5H	14924764	5H	30.42	1
12_10532	C	C	C	3H	56453718	3H	45.82	1
12_10535	G	G	G	1H	469334770	1H	86.54	1
12_10542	A	A	A	3H	587702740	3H	131.8	1
12_10543	A	A	A	7H	599450012	7H	113.6	1
12_10545	C	C	C	NA	NA	2H	62.46	1
12_10548	G	G	G	5H	440249924	5H	56.18	1
12_10554	C	C	C	6H	14517119	6H	17.71	1
12_10558	G	G	G	2H	126532998	2H	56.09	1
12_10562	A	A	A	4H	14156335	NA	NA	1
12_10564	C	C	C	3H	597070220	3H	139.16	1
12_10579	A	C	A	2H	633397875	2H	125.21	1
12_10581	G	G	G	7H	430230692	7H	70.54	1
12_10583	A	A	A	3H	527641543	3H	76.84	1
12_10591	G	G	G	6H	224945342	NA	NA	1
12_10592	G	G	G	2H	10972474	2H	7.44	1
12_10596	T	T	T	6H	488810805	6H	68.2	1
12_10605	G	G	G	7H	78824844	7H	61.47	1
12_10607	G	G	G	4H	443359551	4H	52.34	1
12_10609	C	C	C	3H	493011071	3H	64.31	1
12_10613	G	G	G	6H	31190446	6H	43.77	1
12_10615	A	A	A	7H	624004780	NA	NA	1
12_10623	A	A	A	2H	641464664	2H	132.58	1
12_10626	A	A	A	4H	13485393	4H	35.31	1
12_10629	A	A	A	3H	606041994	3H	145.54	1
12_10633	G	G	G	5H	454077830	5H	65.16	1
12_10634	G	G	G	5H	451347168	5H	62.93	1
12_10636	G	G	G	1H	5069113	1H	4.96	1
12_10637	A	A	A	4H	466110324	4H	54.32	1
12_10640	C	C	C	2H	474383348	2H	59.35	1
12_10649	C	C	C	2H	593328726	2H	89.8	1
12_10652	C	C	C	7H	584076009	7H	102.19	1
12_10655	G	G	G	7H	207509481	7H	70.54	1
12_10662	T	T	T	3H	545716789	3H	90.16	1
12_10666	G	G	G	4H	586892264	4H	99.43	1
12_10670	C	C	C	NA	NA	4H	81.09	1
12_10674	G	G	G	NA	NA	NA	NA	1
12_10677	A	A	A	7H	615403703	NA	NA	1
12_10678	A	A	A	3H	413721633	3H	52.01	1
12_10689	A	A	A	2H	587000056	2H	85.85	1
12_10693	G	G	G	1H	503429839	1H	121.95	1
12_10696	G	G	G	7H	61640902	7H	49.72	1
12_10698	G	G	G	7H	215025578	7H	70.54	1
12_10704	G	G	G	6H	540843955	6H	100.85	1
12_10713	G	G	G	7H	351891826	7H	70.54	1
12_10715	C	C	C	NA	NA	2H	45.74	1
12_10717	A	A	A	2H	544526898	2H	64.87	1
12_10718	G	G	G	2H	4437160	2H	4.59	1
12_10719	A	A	A	2H	543047126	2H	64.73	1
12_10725	C	C	C	5H	400664453	5H	48.26	1
12_10732	G	G	G	5H	583537091	5H	168.54	1
12_10735	A	A	A	2H	600382389	2H	92.71	1
12_10739	A	A	A	2H	618249753	2H	110.2	1
12_10746	G	G	G	1H	514448204	1H	132.37	1
12_10752	A	A	A	5H	502219081	5H	97.51	1
12_10758	G	G	G	6H	407937600	6H	60.39	1
12_10769	A	A	A	5H	567456170	5H	155.56	1
12_10777	A	A	A	2H	23770843	NA	NA	1
12_10784	C	C	C	NA	NA	3H	51.63	1
12_10792	A	A	A	NA	NA	NA	NA	1
12_10803	A	A	A	6H	396967363	6H	60.06	1
12_10808	G	G	G	1H	502615792	1H	121.3	1
12_10810	T	T	T	4H	20945676	NA	NA	1
12_10824	G	A	G	4H	585027140	4H	97.45	1
12_10836	G	G	G	4H	36739131	4H	50.99	1
12_10844	C	C	C	5H	494378064	5H	93.4	1
12_10847	G	G	G	2H	37534650	NA	NA	1
12_10850	A	A	A	3H	439198413	3H	52.76	1
12_10857	A	C	A	5H	585196181	NA	NA	1
12_10859	G	G	G	2H	565461006	2H	74.15	1
12_10860	A	G	A	4H	23882112	4H	39.8	1
12_10864	G	G	G	5H	26740873	5H	39.51	1
12_10878	G	G	G	7H	31483632	7H	27.62	1
12_10883	A	A	A	2H	416270790	2H	58.68	1
12_10887	G	G	G	3H	488971147	3H	63.39	1
12_10888	A	G	A	7H	622058707	7H	134.42	1
12_10897	G	G	G	7H	578828244	7H	98.16	1
12_10904	A	A	A	5H	547473951	5H	139.1	1
12_10905	G	G	G	1H	491971350	1H	106.16	1
12_10910	G	G	G	NA	NA	6H	49.5	1
12_10915	G	A	G	2H	637979825	2H	129.82	1
12_10923	A	C	A	5H	67308599	5H	44.17	1
12_10927	A	A	A	2H	104052829	2H	55.01	1
12_10930	G	G	G	5H	475527358	5H	75.56	1
12_10936	G	G	G	2H	578611495	2H	82.51	1
12_10937	C	C	C	2H	654344481	NA	NA	1
12_10938	C	C	C	1H	330397005	1H	47.94	1
12_10948	G	G	G	2H	155856060	2H	56.73	1
12_10950	G	G	G	2H	644817665	2H	135.62	1
12_10953	A	A	A	5H	440912938	5H	57.46	1
12_10959	C	C	C	7H	65093902	7H	52.97	1
12_10968	G	G	G	NA	NA	3H	37.04	1
12_10969	G	G	G	2H	582172693	2H	82.51	1
12_10973	G	G	G	7H	609302450	7H	126.27	1
12_10979	A	A	A	7H	49048565	7H	42	1
12_10981	A	A	A	3H	618266186	3H	154.89	1
12_11008	C	C	C	1H	473710322	1H	90.16	1
12_11011	G	G	G	1H	6144483	1H	6.02	1
12_11018	A	G	A	NA	NA	5H	161.25	1
12_11020	G	G	G	4H	4814443	4H	3.47	1
12_11030	T	T	T	2H	6177568	2H	5.52	1
12_11035	C	C	C	7H	10179178	7H	6.85	1
12_11036	failed	failed	failed	1H	304981081	1H	48.09	1
12_11039	A	A	A	6H	138380424	6H	53.33	1
12_11044	C	C	C	7H	560252503	NA	NA	1
12_11045	G	G	G	7H	153463079	7H	68	1
12_11047	A	A	A	3H	582159885	3H	126.7	1
12_11051	A	A	A	7H	570673862	7H	92.21	1
12_11055	A	A	A	7H	497110673	7H	76.29	1
12_11062	G	G	G	1H	431488062	1H	61.83	1
12_11063	C	C	C	4H	447009277	4H	52.34	1
12_11069	G	G	G	3H	80456670	3H	47.1	1
12_11077	A	A	A	4H	150422485	4H	51.27	1
12_11078	G	G	G	1H	453815171	1H	72.5	1
12_11089	G	G	G	5H	408081428	NA	NA	1
12_11095	G	G	G	3H	12504126	3H	15.01	1
12_11096	A	A	A	2H	520587976	2H	62.46	1
12_11102	A	A	A	3H	104442808	3H	48.11	1
12_11103	C	C	C	7H	146162280	7H	68	1
12_11104	A	A	A	6H	136700618	6H	52.62	1
12_11107	G	G	G	1H	354731101	1H	48.16	1
12_11108	G	G	G	4H	481078350	4H	54.32	1
12_11112	failed	failed	failed	4H	44020186	4H	52.32	1
12_11117	T	T	T	3H	39922364	3H	43.91	1
12_11121	T	T	T	2H	505813545	2H	59.95	1
12_11131	A	A	A	2H	82360763	2H	52.48	1
12_11134	G	G	G	5H	479550548	NA	NA	1
12_11138	A	A	A	3H	514809066	3H	74.79	1
12_11139	G	G	G	4H	589327221	4H	100.64	1
12_11140	G	G	G	6H	345879621	6H	55.03	1
12_11144	G	G	G	1H	463435685	1H	81.73	1
12_11146	T	T	T	7H	416614348	7H	70.61	1
12_11150	G	G	G	3H	451899862	3H	55.52	1
12_11151	G	G	G	5H	358810861	5H	47.72	1
12_11152	G	G	G	3H	458931744	3H	57.08	1
12_11154	A	A	A	3H	581377916	3H	123.23	1
12_11163	A	A	A	2H	157408146	2H	55.95	1
12_11164	G	G	G	5H	530889984	NA	NA	1
12_11169	failed	failed	failed	1H	342481768	NA	NA	1
12_11171	C	C	C	6H	101442939	6H	50.99	1
12_11173	A	A	A	1H	480489593	1H	95.82	1
12_11175	C	C	C	4H	14915159	4H	36.05	1
12_11181	G	G	G	6H	387297779	NA	NA	1
12_11183	A	A	A	4H	588482165	4H	99.43	1
12_11184	G	G	G	7H	593250799	7H	110.27	1
12_11190	C	C	C	4H	392466176	4H	51.27	1
12_11192	A	A	A	5H	582883737	5H	168.12	1
12_11194	A	A	A	4H	593585334	4H	107.37	1
12_11202	G	G	G	7H	141744082	7H	68.06	1
12_11208	G	G	G	3H	586387785	3H	127.98	1
12_11209	G	C	S	1H	332377688	1H	48.23	0
12_11232	T	T	T	4H	456701169	4H	54.24	1
12_11233	G	G	G	4H	595222212	4H	110.45	1
12_11235	G	G	G	4H	597082845	4H	110.69	1
12_11237	A	A	A	3H	20110872	NA	NA	1
12_11242	G	G	G	7H	99363367	7H	65.44	1
12_11245	C	C	C	5H	512130923	NA	NA	1
12_11252	failed	failed	failed	5H	531511548	5H	128.19	1
12_11253	A	A	A	6H	395568193	6H	60.06	1
12_11254	A	A	A	7H	157345678	7H	68	1
12_11255	G	G	G	3H	546823740	3H	91.04	1
12_11265	G	G	G	3H	162708261	3H	51.53	1
12_11266	C	C	C	1H	39454940	1H	42.35	1
12_11267	G	G	G	1H	448752249	1H	71.18	1
12_11269	G	G	G	4H	379073396	4H	51.42	1
12_11272	G	G	G	2H	101590157	2H	54.32	1
12_11274	C	C	C	2H	565556155	NA	NA	1
12_11278	G	G	G	2H	499380027	2H	59.49	1
12_11284	A	A	A	3H	462283497	3H	57.44	1
12_11285	G	G	G	2H	594500960	2H	90.72	1
12_11288	G	G	G	2H	377689368	2H	58.64	1
12_11295	C	C	C	3H	186046917	3H	51.35	1
12_11298	G	G	G	5H	514627876	5H	112.92	1
12_11300	G	G	G	4H	8723104	4H	21.22	1
12_11301	A	A	A	1H	75616369	1H	48.23	1
12_11309	G	G	G	7H	618844131	7H	132.22	1
12_11310	A	A	A	3H	7099228	3H	8.5	1
12_11311	G	G	G	1H	2582958	1H	4.11	1
12_11315	A	A	A	4H	392623660	4H	51.56	1
12_11316	G	G	G	2H	484517585	2H	59.49	1
12_11318	C	C	C	5H	24848399	5H	34.24	1
12_11321	G	G	G	6H	439478085	6H	61.05	1
12_11322	G	A	G	3H	532973775	3H	83.92	1
12_11325	A	A	A	5H	559205820	5H	145.65	1
12_11338	G	G	G	3H	562586387	3H	108.43	1
12_11339	G	G	G	7H	52878547	7H	44.83	1
12_11340	G	G	G	2H	57800290	2H	46.39	1
12_11353	G	G	G	6H	140372577	6H	54.75	1
12_11357	C	C	C	1H	31333237	NA	NA	1
12_11363	G	G	G	5H	377055084	5H	48.19	1
12_11368	A	G	A	2H	644960789	NA	NA	1
12_11369	A	A	A	2H	410378802	2H	58.68	1
12_11377	G	G	G	7H	447939909	7H	74.58	1
12_11382	C	C	C	4H	27553172	4H	43.48	1
12_11383	G	G	G	2H	647484248	2H	138.46	1
12_11385	T	T	T	5H	395740403	5H	48.19	1
12_11386	G	G	G	6H	425928562	6H	60.8	1
12_11387	G	G	G	3H	123134742	3H	49.29	1
12_11392	C	C	C	3H	549106616	3H	93.81	1
12_11399	G	G	G	5H	107152679	5H	44.17	1
12_11409	A	A	A	1H	492718326	1H	109.36	1
12_11413	A	A	A	5H	583728833	5H	168.54	1
12_11414	C	C	C	3H	23345897	3H	33.66	1
12_11427	A	A	A	4H	496526437	4H	55.28	1
12_11429	C	C	C	3H	425222236	3H	51.63	1
12_11434	G	G	G	3H	2699959	3H	1.91	1
12_11437	G	G	G	7H	532604034	7H	78.91	1
12_11438	G	G	G	5H	434203361	5H	53.1	1
12_11442	A	A	A	6H	332342549	6H	54.89	1
12_11443	G	G	G	1H	499370324	1H	117.85	1
12_11444	G	G	G	1H	386095373	1H	52.55	1
12_11449	A	A	A	2H	555965096	2H	67.92	1
12_11452	A	A	A	2H	36474746	NA	NA	1
12_11454	G	G	G	3H	497986799	3H	66.29	1
12_11455	G	G	G	6H	32109593	6H	43.77	1
12_11457	G	G	G	1H	499284959	1H	117.85	1
12_11462	A	A	A	5H	253775561	NA	NA	1
12_11463	C	C	C	1H	460792729	NA	NA	1
12_11468	C	C	C	3H	524075658	3H	76.84	1
12_11472	A	A	A	5H	522658818	5H	120.07	1
12_11475	G	G	G	6H	450579768	6H	62.75	1
12_11477	A	A	A	7H	248325695	7H	70.54	1
12_11482	A	A	A	3H	348296291	3H	51.77	1
12_11485	G	G	G	4H	6251543	4H	9.63	1
12_11487	C	C	C	6H	308743481	6H	54.89	1
12_11492	A	A	A	7H	115886013	7H	67.92	1
12_11494	C	C	C	6H	533555389	6H	94.9	1
12_11496	G	G	G	1H	510492240	1H	129.67	1
12_11498	G	G	G	1H	32376511	1H	39.45	1
12_11499	A	A	A	7H	481367664	NA	NA	1
12_11504	G	G	G	2H	457989681	2H	58.92	1
12_11508	G	G	G	7H	27943327	7H	24.15	1
12_11511	G	G	G	3H	134004306	3H	50.14	1
12_11512	G	G	G	5H	366838078	5H	47.72	1
12_11515	G	G	G	5H	457964555	5H	65.92	1
12_11517	G	G	G	3H	511084632	3H	68.98	1
12_11518	G	G	G	3H	241661418	NA	NA	1
12_11524	C	C	C	3H	505950611	3H	68.2	1
12_11525	C	C	C	7H	100751967	7H	65.96	1
12_11526	G	G	G	4H	560414187	4H	80.17	1
12_11527	A	A	A	3H	24743223	3H	33.66	1
12_11529	A	A	A	7H	489660650	7H	76.56	1
12_11536	G	G	G	7H	370546990	7H	70.54	1
12_20006	G	G	G	7H	81102187	7H	61.47	1
12_20011	G	G	G	4H	30963749	4H	43.48	1
12_20016	G	G	G	7H	3106022	7H	0.74	1
12_20027	G	G	G	2H	640667613	NA	NA	1
12_20031	G	G	G	7H	58843848	7H	48.94	1
12_20037	C	C	C	3H	138499889	3H	49.68	1
12_20045	C	C	C	5H	518803785	5H	112.55	1
12_20059	G	G	G	5H	330087065	5H	45.14	1
12_20079	C	C	C	7H	621682325	NA	NA	1
12_20108	G	G	G	3H	404454626	3H	52.01	1
12_20142	A	A	A	6H	247780020	NA	NA	1
12_20143	A	A	A	4H	551563976	4H	70.5	1
12_20144	G	G	G	4H	186854819	4H	51.33	1
12_20148	G	G	G	6H	463357605	6H	64.45	1
12_20156	G	A	G	4H	92656725	4H	51.27	1
12_20158	G	G	G	5H	512434571	5H	105.07	1
12_20181	G	G	G	2H	171774654	NA	NA	1
12_20183	C	C	C	2H	626363847	2H	118.7	1
12_20187	failed	failed	failed	NA	NA	1H	97.73	1
12_20196	C	C	C	2H	377049889	2H	58.68	1
12_20198	C	C	C	3H	600153484	3H	142.63	1
12_20201	G	G	G	7H	4578942	7H	1.63	1
12_20207	T	T	T	NA	NA	NA	NA	1
12_20217	T	T	T	7H	596874883	NA	NA	1
12_20227	G	G	G	7H	15567518	7H	12.75	1
12_20237	G	G	G	4H	594479885	4H	107.37	1
12_20240	A	A	A	4H	30608641	4H	43.48	1
12_20241	C	C	C	7H	617462369	7H	131.59	1
12_20257	A	G	A	5H	2013013	5H	1.11	1
12_20264	A	A	A	3H	86506119	3H	46.35	1
12_20274	G	G	G	4H	4157808	4H	4.19	1
12_20278	G	G	G	5H	431232656	5H	53.1	1
12_20281	G	G	G	NA	NA	2H	47.78	1
12_20285	C	C	C	3H	538568671	NA	NA	1
12_20295	A	A	A	NA	NA	2H	112.32	1
12_20317	C	C	C	5H	554046858	5H	143.68	1
12_20323	G	G	G	1H	468619420	1H	86.08	1
12_20326	G	G	G	2H	46947830	2H	40.79	1
12_20335	G	G	G	2H	443311453	2H	57.01	1
12_20350	G	G	G	5H	439790483	5H	56.18	1
12_20359	G	G	G	5H	475825777	5H	76.04	1
12_20368	C	C	C	2H	33034925	NA	NA	1
12_20369	A	A	A	3H	569642882	3H	115.74	1
12_20381	G	G	G	6H	134724431	6H	52.62	1
12_20403	T	T	T	5H	490865861	NA	NA	1
12_20406	G	G	G	7H	578702543	NA	NA	1
12_20407	C	C	C	7H	615824198	7H	129.53	1
12_20413	C	C	C	3H	565022047	3H	109.91	1
12_20416	A	A	A	5H	371465496	5H	47.57	1
12_20421	G	G	G	3H	596524195	3H	138.74	1
12_20424	A	A	A	2H	222821362	2H	58.68	1
12_20429	G	G	G	1H	515607900	NA	NA	1
12_20436	C	C	C	2H	606648983	2H	100.54	1
12_20448	G	G	G	NA	NA	NA	NA	1
12_20489	A	A	A	2H	560305729	2H	73.51	1
12_20505	A	A	A	3H	597059472	3H	137.85	1
12_20518	A	A	A	2H	643921969	2H	134.99	1
12_20525	G	G	G	4H	398342297	4H	51.33	1
12_20574	A	A	A	3H	97202374	NA	NA	1
12_20576	A	A	A	5H	14977702	5H	30.42	1
12_20591	A	A	A	3H	255356738	3H	51.56	1
12_20593	C	C	C	2H	31547250	NA	NA	1
12_20599	A	A	A	1H	512239944	1H	130.81	1
12_20608	A	A	A	3H	461003341	3H	57.4	1
12_20611	T	T	T	7H	568934688	7H	91.93	1
12_20613	A	A	A	1H	483022266	1H	97.73	1
12_20618	G	G	G	4H	9732043	NA	NA	1
12_20632	G	G	G	1H	475320162	1H	88.54	1
12_20641	A	A	A	1H	52349843	1H	46.32	1
12_20648	G	G	G	4H	571397086	4H	83.01	1
12_20649	G	G	G	2H	618255091	2H	110.2	1
12_20684	A	A	A	7H	579202725	7H	98.16	1
12_20685	A	A	A	7H	528638154	7H	78.91	1
12_20696	A	A	A	1H	438151706	1H	66.73	1
12_20770	G	G	G	NA	NA	5H	38.31	1
12_20775	A	A	A	NA	NA	2H	149.5	1
12_20793	A	A	A	NA	NA	NA	NA	1
12_20803	A	A	A	7H	40276432	7H	32.79	1
12_20816	A	A	A	5H	571512541	5H	157.85	1
12_20825	A	A	A	4H	571137314	4H	83.01	1
12_20831	A	A	A	4H	355873157	4H	51.33	1
12_20832	C	C	C	7H	601839478	7H	119.83	1
12_20839	C	C	C	7H	3843490	7H	1.63	1
12_20849	G	G	G	3H	501008501	3H	67.78	1
12_20861	A	A	A	2H	449148367	2H	58.67	1
12_20867	G	G	G	5H	569221804	5H	155.56	1
12_20878	A	A	A	2H	253855833	2H	58.64	1
12_20907	A	A	A	6H	556520851	6H	118.98	1
12_20917	A	A	A	2H	111610648	2H	54.32	1
12_20949	C	C	C	7H	617463740	7H	131.59	1
12_20954	C	C	C	4H	3366244	4H	4.19	1
12_20981	G	G	G	5H	366106041	5H	48.26	1
12_20985	G	G	G	2H	554780690	2H	67.92	1
12_20989	G	G	G	2H	615168665	2H	107.37	1
12_21003	A	A	A	4H	23880617	4H	39.8	1
12_21016	G	G	G	7H	618147589	7H	131.44	1
12_21019	A	A	A	3H	533937962	3H	84.42	1
12_21020	G	G	G	1H	482280069	1H	97.52	1
12_21029	G	G	G	4H	52116492	4H	51.33	1
12_21036	G	G	G	5H	428664213	5H	51.6	1
12_21049	G	G	G	2H	33609746	2H	39.21	1
12_21064	C	C	C	3H	428619717	3H	53.7	1
12_21081	failed	failed	failed	3H	547997189	NA	NA	1
12_21114	C	A	C	6H	354145904	6H	54.89	1
12_21115	G	G	G	7H	455301762	7H	74.04	1
12_21117	A	A	A	4H	461264	4H	0.71	1
12_21128	C	C	C	5H	448740048	5H	62.93	1
12_21131	G	G	G	1H	416329391	1H	57.32	1
12_21135	A	A	A	5H	571936826	NA	NA	1
12_21157	G	A	G	5H	444181695	5H	60.49	1
12_21167	A	A	A	7H	166455938	7H	68.72	1
12_21172	T	T	T	1H	497748561	1H	116.5	1
12_21176	G	G	G	1H	446272059	1H	67.23	1
12_21208	G	G	G	7H	587461578	7H	106.52	1
12_21268	C	C	C	3H	24921555	3H	33.66	1
12_21288	T	T	T	NA	NA	2H	58.85	1
12_21290	G	G	G	5H	569401746	NA	NA	1
12_21319	G	G	G	7H	416076510	7H	70.54	1
12_21328	A	A	A	NA	NA	7H	132.22	1
12_21337	A	A	A	2H	278051209	2H	57.72	1
12_21345	A	A	A	3H	597709275	3H	138.27	1
12_21356	G	G	G	5H	587602653	5H	169.38	1
12_21376	C	C	C	3H	594772839	3H	137.25	1
12_21386	C	C	C	3H	587116676	3H	131.8	1
12_21393	A	A	A	5H	578481780	5H	165.97	1
12_21396	G	G	G	2H	614841135	2H	107.37	1
12_21408	A	A	A	1H	278986750	NA	NA	1
12_21411	G	G	G	NA	NA	3H	51.56	1
12_21415	C	C	C	2H	5090216	2H	4.53	1
12_21442	A	A	A	4H	112685252	4H	51.42	1
12_21449	A	A	A	6H	110060936	NA	NA	1
12_21450	G	G	G	4H	602112371	4H	115.23	1
12_21458	C	C	C	4H	12947058	NA	NA	1
12_21464	A	A	A	7H	572463055	7H	92.07	1
12_21471	A	A	A	5H	525238666	5H	122.57	1
12_21476	C	C	C	2H	491671881	2H	59.35	1
12_21477	A	A	A	6H	547581042	6H	108.43	1
12_21479	A	A	A	7H	563253701	NA	NA	1
12_21482	G	G	G	6H	345187035	NA	NA	1
12_21496	A	A	A	2H	660861294	2H	148.16	1
12_21497	A	G	A	5H	475674938	5H	75.9	1
12_21506	C	C	C	3H	39905775	3H	43.91	1
12_21520	G	G	G	7H	487310966	7H	76.29	1
12_21522	G	G	G	1H	499284839	1H	117.85	1
12_21527	G	G	G	2H	601469998	2H	93.69	1
12_30002	A	A	A	3H	390240379	3H	51.63	1
12_30003	A	G	A	5H	564575460	5H	152.12	1
12_30004	G	G	G	7H	362265207	7H	70.54	1
12_30005	G	G	G	3H	459327839	3H	57.22	1
12_30007	G	C	G	5H	432053873	5H	53.1	1
12_30009	G	G	G	3H	438101352	3H	51.63	1
12_30010	A	A	A	6H	14281368	6H	11.94	1
12_30011	G	G	G	5H	404401211	NA	NA	1
12_30014	G	G	G	1H	491754085	1H	104.75	1
12_30021	A	G	A	6H	153078392	6H	53.54	1
12_30025	G	G	G	6H	548238829	6H	113.88	1
12_30026	G	G	G	7H	538824905	7H	78.91	1
12_30029	G	G	G	2H	54275140	2H	45.74	1
12_30032	G	G	G	6H	164851411	6H	53.47	1
12_30039	A	A	A	3H	256257355	3H	51.56	1
12_30040	A	A	A	7H	30767781	NA	NA	1
12_30041	G	G	G	2H	624682243	NA	NA	1
12_30042	A	A	A	2H	216175760	2H	58.85	1
12_30043	G	G	G	1H	300767221	1H	48.16	1
12_30055	G	G	G	3H	615679056	3H	153.27	1
12_30056	A	T	A	5H	499522593	5H	97.29	1
12_30059	G	G	G	1H	335855799	1H	48.09	1
12_30060	G	G	G	4H	471100059	4H	54.32	1
12_30062	C	A	C	5H	545392781	5H	139.1	1
12_30064	A	A	A	3H	45062057	3H	45.82	1
12_30065	A	A	A	7H	48516538	7H	40.37	1
12_30067	G	A	G	5H	523348933	5H	120.35	1
12_30068	G	G	G	2H	378632948	2H	58.68	1
12_30080	A	T	A	5H	433557746	5H	53.1	1
12_30081	A	A	A	3H	567161897	3H	112.29	1
12_30090	G	G	G	3H	535446028	3H	86.33	1
12_30092	G	G	G	3H	576225162	3H	118.37	1
12_30095	G	G	G	2H	601822272	2H	94.66	1
12_30097	G	G	G	2H	622129450	2H	114.66	1
12_30098	A	A	A	5H	491253410	5H	90.03	1
12_30105	G	A	G	5H	49267050	5H	39.76	1
12_30106	G	A	G	2H	633579734	2H	125.21	1
12_30108	C	C	C	2H	489044408	2H	59.35	1
12_30109	C	C	C	5H	294119050	5H	44.17	1
12_30110	G	G	G	1H	355046943	1H	48.3	1
12_30111	G	G	G	5H	386678511	5H	47.72	1
12_30114	A	A	A	4H	585422614	4H	97.45	1
12_30115	A	C	A	1H	394212300	NA	NA	1
12_30120	C	A	C	6H	160778670	6H	55.03	1
12_30122	G	G	G	6H	28593297	NA	NA	1
12_30125	C	C	C	7H	119777475	7H	67.92	1
12_30126	G	G	G	3H	330813358	3H	51.63	1
12_30129	G	G	G	5H	525432417	5H	122.57	1
12_30130	C	C	C	3H	231909492	3H	51.53	1
12_30132	G	G	G	2H	4217473	2H	5.38	1
12_30133	C	C	C	6H	57741538	6H	49.22	1
12_30135	G	A	G	3H	617839716	3H	154.08	1
12_30136	G	A	G	4H	553525141	NA	NA	1
12_30137	A	A	A	3H	584418015	3H	127.97	1
12_30138	G	G	G	4H	575625276	4H	85.84	1
12_30140	G	G	G	4H	2784294	4H	2.9	1
12_30141	G	G	G	7H	31632723	7H	29.55	1
12_30143	C	C	C	7H	49221157	7H	41.43	1
12_30144	G	A	G	6H	377205272	6H	55.38	1
12_30146	C	C	C	4H	597883192	4H	111.12	1
12_30147	G	G	G	1H	445724926	1H	67.92	1
12_30148	A	A	A	6H	505524644	NA	NA	1
12_30149	C	C	C	7H	85031646	7H	62.18	1
12_30150	G	G	G	4H	9488255	4H	24.38	1
12_30151	G	G	G	6H	528401784	NA	NA	1
12_30152	G	G	G	2H	621781308	2H	114.09	1
12_30153	G	G	G	3H	384670198	3H	51.77	1
12_30155	G	G	G	2H	14683260	2H	9.35	1
12_30158	G	G	G	4H	587295608	4H	97.85	1
12_30162	C	C	C	5H	561491814	5H	150.07	1
12_30164	G	G	G	7H	590191962	7H	106.52	1
12_30165	A	A	A	5H	557720327	5H	145.69	1
12_30166	A	A	A	7H	624603427	NA	NA	1
12_30167	A	T	A	5H	8387796	NA	NA	1
12_30170	G	G	G	3H	502228105	3H	68.2	1
12_30179	G	G	G	2H	236098377	NA	NA	1
12_30182	A	A	A	5H	487350252	5H	84.79	1
12_30183	G	A	G	5H	547853317	5H	139.1	1
12_30186	A	G	A	6H	41709257	6H	49.22	1
12_30187	G	G	G	4H	33394531	4H	49.15	1
12_30191	A	A	A	1H	485117907	1H	97.84	1
12_30192	G	G	G	3H	17370066	3H	24.68	1
12_30193	G	A	G	5H	328984081	5H	44.51	1
12_30195	G	G	G	2H	106085774	NA	NA	1
12_30199	A	A	A	7H	502794007	7H	76.56	1
12_30200	A	A	A	2H	599989970	2H	92.71	1
12_30205	A	A	A	2H	539186342	2H	64.59	1
12_30206	C	C	C	2H	332519235	2H	58.64	1
12_30209	A	A	A	2H	124083763	NA	NA	1
12_30213	A	A	A	7H	445207235	7H	75.07	1
12_30214	A	C	A	5H	327162712	5H	44.38	1
12_30216	G	G	G	2H	593687536	2H	90.16	1
12_30219	A	A	A	7H	32279583	7H	29.96	1
12_30222	A	C	A	5H	532483658	5H	129.65	1
12_30223	A	A	A	3H	558828211	3H	104.39	1
12_30229	A	C	A	3H	612116577	3H	150.81	1
12_30230	A	A	A	6H	244626287	6H	54.89	1
12_30231	T	T	T	1H	514705166	1H	132.51	1
12_30232	A	A	A	4H	578213991	4H	91.71	1
12_30236	C	C	C	6H	501778376	6H	72.17	1
12_30238	A	A	A	5H	553729908	5H	143.68	1
12_30239	G	C	G	4H	609512273	4H	117.29	1
12_30240	A	failed	A	2H	655826889	NA	NA	1
12_30243	A	A	A	1H	367942687	1H	49.76	1
12_30248	G	G	G	2H	637101847	2H	128.6	1
12_30250	T	T	T	3H	534080611	3H	84.63	1
12_30251	T	A	T	2H	108710554	2H	55.01	1
12_30254	C	A	C	6H	339174652	6H	55.21	1
12_30259	A	T	A	2H	91565435	2H	53.19	1
12_30262	C	C	C	3H	163930948	3H	51.7	1
12_30265	G	A	G	2H	462259584	2H	58.78	1
12_30268	A	A	A	1H	41230446	NA	NA	1
12_30271	A	A	A	3H	604200820	NA	NA	1
12_30274	A	G	A	3H	561365222	3H	108.43	1
12_30275	C	G	C	2H	475258998	NA	NA	1
12_30276	A	G	A	3H	553407132	3H	97.46	1
12_30278	C	C	C	3H	511428154	3H	69.74	1
12_30290	G	G	G	7H	62782303	NA	NA	1
12_30295	A	A	A	1H	435827240	1H	62.57	1
12_30297	G	G	G	3H	6098760	3H	5.31	1
12_30298	G	A	G	1H	438323533	1H	66.29	1
12_30299	G	G	G	3H	401342851	3H	52.01	1
12_30301	A	A	A	7H	534738588	7H	77.9	1
12_30305	G	G	G	6H	343875085	NA	NA	1
12_30306	A	A	A	1H	288510386	1H	47.94	1
12_30308	C	C	C	7H	603939390	7H	120.82	1
12_30310	A	A	A	2H	625015959	2H	117.99	1
12_30311	G	G	G	6H	236475181	6H	54.96	1
12_30314	A	A	A	5H	462090885	5H	68.26	1
12_30316	A	A	A	6H	49672281	6H	49.22	1
12_30317	A	A	A	6H	45762926	6H	49.22	1
12_30325	G	G	G	3H	527431116	3H	76.84	1
12_30329	G	G	G	7H	26799753	NA	NA	1
12_30335	A	A	A	7H	567402827	7H	91.32	1
12_30336	G	G	G	1H	32536999	1H	40.08	1
12_30337	A	A	A	5H	116128563	5H	44.17	1
12_30341	G	A	G	NA	NA	2H	129.32	1
12_30343	A	A	A	1H	379417623	1H	51.56	1
12_30344	A	A	A	7H	172307219	7H	70.07	1
12_30346	C	C	C	6H	446439016	6H	60.69	1
12_30348	A	A	A	1H	370993763	1H	51.13	1
12_30350	A	A	A	1H	349256585	1H	48.16	1
12_30351	A	G	A	2H	630928712	2H	123.65	1
12_30352	A	A	A	2H	639249707	2H	131.02	1
12_30353	failed	failed	failed	6H	42142128	6H	49.22	1
12_30354	G	A	G	5H	81315475	NA	NA	1
12_30355	A	A	A	6H	551213383	6H	113.24	1
12_30358	G	G	G	6H	28894460	NA	NA	1
12_30360	A	T	A	5H	583373875	5H	168.54	1
12_30361	failed	failed	failed	6H	30654552	6H	41.01	1
12_30362	C	C	C	NA	NA	7H	104.82	1
12_30367	A	A	A	3H	582247355	3H	126.06	1
12_30368	G	G	G	7H	593557682	7H	110.27	1
12_30370	G	G	G	3H	598142001	3H	138.27	1
12_30371	A	A	A	7H	59414860	NA	NA	1
12_30375	A	A	A	3H	553304039	3H	98.51	1
12_30377	G	G	G	5H	519498155	5H	118.96	1
12_30379	G	G	G	NA	NA	2H	45.74	1
12_30380	A	A	A	7H	608355398	7H	124.58	1
12_30385	A	G	A	4H	594329505	4H	107.36	1
12_30388	G	G	failed	6H	31082144	6H	43.77	0
12_30389	A	A	A	7H	342308564	NA	NA	1
12_30395	G	G	G	6H	373435709	6H	55.03	1
12_30396	A	G	A	2H	634394889	2H	127.05	1
12_30399	G	G	G	3H	488628783	3H	63.39	1
12_30400	A	A	A	5H	543843567	5H	137.92	1
12_30403	A	G	A	1H	500644100	NA	NA	1
12_30404	A	A	A	1H	308667816	1H	48.09	1
12_30409	A	A	A	5H	252537780	NA	NA	1
12_30410	A	A	A	5H	21022573	5H	31.94	1
12_30411	G	G	G	7H	248789276	7H	70.54	1
12_30419	G	G	G	7H	519923716	7H	77.62	1
12_30420	A	A	A	NA	NA	NA	NA	1
12_30423	A	A	A	NA	NA	3H	96.74	1
12_30424	G	G	G	2H	10712962	2H	7.61	1
12_30431	A	A	A	3H	25334115	3H	36.76	1
12_30432	A	A	A	2H	47033452	2H	40.79	1
12_30436	C	C	C	NA	NA	1H	48.3	1
12_30438	G	G	G	NA	NA	1H	48.09	1
12_30441	G	A	G	NA	NA	6H	52.62	1
12_30444	A	C	A	1H	506143832	1H	125.37	1
12_30449	A	A	A	7H	404085231	7H	70.54	1
12_30450	G	G	G	4H	421565155	NA	NA	1
12_30455	C	C	C	NA	NA	NA	NA	1
12_30456	G	A	G	5H	500331244	5H	98.89	1
12_30459	C	C	C	2H	616076399	NA	NA	1
12_30462	A	A	A	1H	301336837	1H	48.23	1
12_30465	G	A	G	6H	278231770	6H	54.96	1
12_30467	A	A	A	3H	87954653	3H	46.35	1
12_30473	A	G	A	NA	NA	6H	52.8	1
12_30474	A	A	A	3H	53255596	3H	45.82	1
12_30475	A	A	A	7H	417101205	NA	NA	1
12_30476	G	C	G	4H	602249110	4H	115.69	1
12_30477	A	T	A	1H	426983389	1H	60.84	1
12_30478	A	A	A	1H	360742437	1H	50.42	1
12_30480	A	C	A	2H	601742252	2H	94.66	1
12_30481	A	A	A	7H	216579219	7H	70.54	1
12_30482	failed	failed	failed	3H	585875369	3H	125.81	1
12_30486	G	G	G	7H	223611625	7H	70.54	1
12_30487	G	G	G	2H	133949965	2H	55.38	1
12_30492	A	A	A	7H	251576599	7H	70.54	1
12_30494	G	C	G	5H	575727883	5H	161.25	1
12_30496	C	C	C	7H	111423208	7H	67.42	1
12_30498	G	G	G	1H	175287782	1H	47.95	1
12_30499	A	A	A	1H	360740937	1H	50.42	1
12_30502	G	G	G	5H	586710695	5H	169.38	1
12_30503	A	A	A	4H	119820168	4H	50.9	1
12_30504	G	A	G	5H	576641141	5H	161.56	1
12_30505	A	T	A	1H	439771264	1H	66.86	1
12_30506	A	A	A	7H	470596795	NA	NA	1
12_30508	A	G	A	6H	332338433	6H	54.89	1
12_30510	C	A	C	6H	68696414	6H	49.22	1
12_30511	G	A	G	6H	273677890	6H	54.96	1
12_30515	A	A	A	5H	403807382	5H	48.26	1
12_30516	G	G	G	6H	36511528	6H	46.1	1
12_30517	A	A	A	1H	511776743	1H	130.81	1
12_30522	A	A	A	NA	NA	NA	NA	1
12_30524	A	A	A	5H	515221721	NA	NA	1
12_30525	A	A	A	NA	NA	4H	50.99	1
12_30531	G	G	G	5H	10112592	NA	NA	1
12_30532	A	G	A	1H	486477487	1H	100.71	1
12_30533	G	A	G	5H	480086460	5H	80.73	1
12_30538	A	A	A	5H	352632099	5H	48.19	1
12_30539	failed	failed	failed	4H	588596928	4H	99.43	1
12_30540	A	A	A	4H	7844455	4H	19.66	1
12_30543	G	G	G	5H	338140	5H	0	1
12_30545	A	G	A	7H	58032500	7H	48.73	1
12_30546	A	G	A	1H	472681510	1H	86.54	1
12_30550	G	G	G	7H	272176784	7H	70.54	1
12_30554	C	C	C	4H	585418756	4H	97.66	1
12_30555	G	A	G	2H	605123885	2H	96.65	1
12_30556	G	G	G	5H	535906621	5H	131.18	1
12_30557	G	G	G	2H	134528495	2H	56.09	1
12_30561	C	C	C	2H	308907425	2H	58.92	1
12_30562	G	G	G	1H	298992332	1H	48.23	1
12_30563	failed	failed	failed	7H	308105160	7H	70.54	1
12_30564	G	G	G	4H	47355981	4H	50.99	1
12_30565	A	A	A	7H	465277110	7H	74.74	1
12_30567	G	G	G	6H	176138547	6H	55.03	1
12_30569	C	A	C	6H	113035121	6H	52.62	1
12_30571	A	A	A	3H	22816921	3H	33.66	1
12_30573	G	G	G	6H	502947954	6H	72.37	1
12_30574	A	A	A	7H	421560756	7H	70.54	1
12_30575	A	G	A	5H	306052867	5H	44.17	1
12_30576	A	G	A	7H	65261089	7H	53.26	1
12_30577	A	G	A	5H	578377048	5H	165.97	1
12_30580	A	A	A	5H	543805831	NA	NA	1
12_30581	A	A	A	7H	205255535	7H	70.57	1
12_30582	A	A	A	2H	253833203	2H	57.29	1
12_30583	C	C	C	3H	102549041	3H	48.11	1
12_30584	A	A	A	4H	581127247	NA	NA	1
12_30590	G	G	G	5H	520545828	5H	119.1	1
12_30591	G	G	G	NA	NA	5H	2.64	1
12_30592	A	A	A	1H	330391776	1H	47.94	1
12_30593	G	A	G	7H	616121637	7H	129.67	1
12_30594	A	A	A	3H	474332255	NA	NA	1
12_30595	C	C	C	7H	192266334	7H	70.54	1
12_30596	A	T	A	6H	184345417	6H	54.96	1
12_30597	G	A	G	4H	46554724	4H	51.56	1
12_30600	A	A	A	7H	390708095	NA	NA	1
12_30602	G	G	G	5H	544868418	NA	NA	1
12_30603	A	A	A	6H	18523315	6H	21.44	1
12_30605	G	A	G	4H	441583099	4H	52.34	1
12_30609	A	A	A	3H	66625213	3H	45.82	1
12_30611	A	A	A	5H	520870761	5H	118.96	1
12_30616	A	A	A	3H	472150900	3H	59.42	1
12_30618	C	C	C	3H	192533412	3H	51.35	1
12_30619	G	A	G	5H	504764082	5H	98.59	1
12_30620	A	A	A	4H	522396338	4H	59.99	1
12_30621	G	G	G	7H	350203603	7H	70.54	1
12_30622	A	A	A	3H	248153440	3H	51.56	1
12_30625	T	T	T	4H	117231818	4H	51.33	1
12_30630	A	G	A	7H	569007333	7H	91.93	1
12_30631	A	A	A	2H	16686892	2H	12.11	1
12_30634	A	A	A	2H	167028173	2H	57.29	1
12_30635	G	G	G	5H	531591134	5H	128.19	1
12_30636	A	A	A	2H	621542846	2H	113.95	1
12_30637	A	A	A	6H	457360458	6H	63.46	1
12_30640	G	A	G	3H	538572159	NA	NA	1
12_30642	A	A	A	5H	559253518	5H	145.65	1
12_30644	G	G	G	5H	349233605	NA	NA	1
12_30645	C	C	C	7H	444878302	7H	75.07	1
12_30646	A	A	A	7H	110966111	7H	67.42	1
12_30649	A	A	A	1H	503322442	1H	122.12	1
12_30651	G	A	R	6H	8367299	6H	9.84	0
12_30653	A	A	A	1H	157049	1H	0.11	1
12_30654	G	G	G	5H	36751334	NA	NA	1
12_30655	C	C	C	4H	566844602	4H	81.02	1
12_30656	G	G	G	5H	573622160	NA	NA	1
12_30657	A	G	A	2H	44084206	2H	39.66	1
12_30658	G	G	G	6H	49214896	6H	49.5	1
12_30663	A	A	A	3H	523841003	3H	75.71	1
12_30665	G	G	G	6H	37277108	6H	47.52	1
12_30666	C	C	C	5H	564620845	5H	151.88	1
12_30672	C	C	C	1H	359990125	1H	50.42	1
12_30673	A	A	A	6H	23000483	6H	30.1	1
12_30674	C	C	C	2H	549513192	2H	67.49	1
12_30677	A	A	A	3H	505695124	3H	68.2	1
12_30678	C	C	C	2H	629197950	2H	120.68	1
12_30680	G	G	G	3H	142937451	3H	49.72	1
12_30683	A	A	A	1H	67631428	1H	46.32	1
12_30684	A	A	A	4H	440376037	4H	51.49	1
12_30685	G	G	G	NA	NA	5H	145.65	1
12_30690	G	A	G	2H	627302968	2H	120.68	1
12_30693	C	C	C	4H	539638156	4H	63.39	1
12_30694	G	G	G	1H	355260035	1H	48.23	1
12_30696	G	A	G	2H	557186268	2H	70.82	1
12_30697	A	A	A	6H	22776970	6H	30.1	1
12_30698	A	A	A	6H	522118889	NA	NA	1
12_30700	A	G	A	5H	378145037	5H	48.19	1
12_30702	G	G	G	7H	31609984	7H	29.55	1
12_30703	G	G	G	2H	59969672	2H	49.73	1
12_30705	C	C	C	5H	496639755	5H	95.9	1
12_30707	A	A	A	5H	27584067	5H	41.32	1
12_30709	A	A	A	5H	159193422	NA	NA	1
12_30710	A	A	A	1H	372381383	1H	51.13	1
12_30714	A	A	A	NA	NA	5H	12.01	1
12_30715	A	C	A	1H	1712321	1H	3.19	1
12_30718	C	C	C	4H	583443881	4H	97.45	1
12_30721	A	A	A	3H	94774216	3H	47.61	1
12_30724	G	G	G	2H	498934400	2H	59.49	1
12_30728	A	C	A	5H	114563269	5H	44.17	1
12_30729	G	A	G	5H	106320470	NA	NA	1
12_30732	C	C	C	3H	560171670	3H	106.09	1
12_30734	G	G	G	6H	543658555	6H	104.92	1
12_30736	failed	failed	failed	3H	610184889	NA	NA	1
12_30737	A	A	A	3H	52898537	3H	45.82	1
12_30742	G	G	G	1H	441669561	NA	NA	1
12_30743	G	G	G	3H	492482733	3H	64.31	1
12_30744	A	A	A	1H	411292681	1H	56.02	1
12_30745	G	A	G	5H	424698777	5H	50.17	1
12_30748	C	A	M	2H	38269009	NA	NA	0
12_30749	G	A	G	6H	183159710	6H	55.03	1
12_30750	G	G	G	1H	360346443	1H	50.57	1
12_30752	C	A	C	7H	58592420	7H	48.73	1
12_30753	A	G	A	1H	402710341	1H	54.89	1
12_30754	G	G	G	3H	480998160	3H	62.25	1
12_30755	G	G	G	4H	526696666	4H	59.99	1
12_30760	A	A	A	7H	217064280	7H	70.54	1
12_30761	A	G	A	7H	614526650	7H	128.26	1
12_30762	G	G	G	1H	124757010	1H	48.3	1
12_30764	failed	failed	failed	4H	442048	4H	0.71	1
12_30765	A	G	A	6H	325043030	6H	55.03	1
12_30767	G	G	G	3H	601457295	3H	142.63	1
12_30768	A	A	A	5H	164817432	5H	44.17	1
12_30769	G	A	G	NA	NA	5H	161.56	1
12_30772	G	G	G	2H	176645286	NA	NA	1
12_30777	A	A	A	NA	NA	4H	50.99	1
12_30780	G	G	G	7H	27774258	7H	24.08	1
12_30782	C	A	C	6H	91238144	6H	50.92	1
12_30783	A	A	A	6H	31938695	6H	43.77	1
12_30785	A	G	A	3H	40754841	3H	44.09	1
12_30786	G	G	G	1H	359808648	1H	50.57	1
12_30787	G	G	G	4H	558906711	4H	74.96	1
12_30788	G	G	G	3H	472168596	3H	59.42	1
12_30790	G	G	G	7H	478893904	7H	75.21	1
12_30792	A	A	A	5H	178011673	5H	44.24	1
12_30793	A	A	A	4H	14272200	NA	NA	1
12_30794	A	A	A	7H	219246657	7H	70.54	1
12_30795	T	A	T	5H	548022842	5H	139.1	1
12_30796	A	A	A	1H	77787296	1H	48.23	1
12_30797	G	G	G	7H	590846816	7H	108.07	1
12_30799	C	C	C	3H	179136620	NA	NA	1
12_30802	C	A	C	6H	149178792	NA	NA	1
12_30804	A	A	A	6H	412023389	6H	60.06	1
12_30806	A	A	A	7H	555365076	7H	85.98	1
12_30809	A	A	A	3H	98384887	3H	47.1	1
12_30817	failed	failed	failed	1H	31440271	NA	NA	1
12_30818	A	A	A	3H	7099116	NA	NA	1
12_30822	G	A	G	2H	650510790	NA	NA	1
12_30824	G	G	G	4H	606085367	4H	115.23	1
12_30825	G	G	G	4H	606085905	4H	115.23	1
12_30826	G	G	G	7H	627741177	7H	140.65	1
12_30827	A	A	A	7H	627741300	7H	140.65	1
12_30828	A	A	A	2H	187160253	2H	55.95	1
12_30832	T	T	T	7H	130172317	7H	68	1
12_30833	G	G	G	5H	538489525	5H	134.31	1
12_30835	T	T	T	7H	351891992	7H	70.54	1
12_30837	A	G	A	6H	321629494	NA	NA	1
12_30838	A	A	A	5H	26740848	5H	39.51	1
12_30839	A	A	A	4H	469852394	4H	54.32	1
12_30842	A	A	A	6H	14518904	6H	17.71	1
12_30843	A	A	A	6H	16382048	6H	16.38	1
12_30844	G	G	G	6H	439477806	6H	61.05	1
12_30845	C	C	C	5H	495882133	NA	NA	1
12_30848	C	C	C	5H	495865162	5H	95	1
12_30850	G	A	G	5H	495100065	NA	NA	1
12_30852	A	A	A	5H	495947520	5H	95.14	1
12_30854	G	G	G	5H	495011113	5H	95.14	1
12_30855	A	A	A	5H	495011194	5H	95.14	1
12_30856	G	A	G	6H	298269875	6H	55.03	1
12_30857	A	A	A	6H	377128397	6H	55.38	1
12_30858	G	G	G	6H	377127406	6H	55.38	1
12_30859	A	A	A	6H	377127854	6H	55.38	1
12_30861	G	G	G	5H	528117068	NA	NA	1
12_30863	G	G	G	4H	20928740	NA	NA	1
12_30865	G	G	G	4H	20928518	NA	NA	1
12_30866	G	G	G	4H	425238027	4H	51.33	1
12_30867	C	A	C	5H	527775602	5H	125.76	1
12_30869	G	A	G	5H	527779231	5H	125.76	1
12_30870	C	A	A	2H	25878042	2H	19.9	0
12_30871	A	G	G	2H	25877164	2H	19.9	0
12_30872	G	A	A	2H	25879588	2H	19.9	0
12_30873	C	A	C	4H	604216400	4H	116.23	1
12_30876	A	G	A	1H	14738219	1H	21.69	1
12_30877	G	G	G	1H	14738391	1H	21.69	1
12_30878	A	A	A	4H	69951221	4H	50.99	1
12_30880	A	A	A	7H	66482129	7H	54.39	1
12_30893	A	A	A	7H	42285518	NA	NA	1
12_30894	A	A	A	7H	42285311	NA	NA	1
12_30895	G	G	G	7H	42285197	NA	NA	1
12_30896	G	G	G	2H	570802336	2H	79.89	1
12_30897	A	A	A	2H	570803230	2H	79.89	1
12_30900	C	C	C	2H	570802904	2H	79.89	1
12_30901	G	G	G	2H	570802689	2H	79.89	1
12_30904	G	G	G	4H	526914878	NA	NA	1
12_30905	C	C	C	4H	526914528	NA	NA	1
12_30906	A	A	A	4H	526911639	NA	NA	1
12_30907	T	T	T	4H	17748238	NA	NA	1
12_30908	A	A	A	6H	495215305	6H	69.05	1
12_30909	G	G	G	3H	536195843	NA	NA	1
12_30914	C	C	C	2H	641100196	2H	132.15	1
12_30915	G	G	G	3H	9204508	3H	8.78	1
12_30918	A	G	A	1H	9335162	1H	11.76	1
12_30919	G	G	G	1H	9335559	1H	11.76	1
12_30920	failed	failed	failed	3H	18747788	NA	NA	1
12_30923	A	A	A	3H	106443445	3H	49.13	1
12_30924	A	A	A	3H	562295006	3H	108.43	1
12_30926	G	A	G	3H	558824830	3H	104.46	1
12_30927	G	A	G	3H	556767072	3H	103.12	1
12_30929	A	A	A	5H	528159681	NA	NA	1
12_30930	C	G	C	5H	528152948	5H	125.76	1
12_30933	G	G	G	1H	6144213	1H	6.02	1
12_30935	G	G	G	1H	516073075	NA	NA	1
12_30939	A	A	A	6H	495215788	6H	69.05	1
12_30940	C	C	C	6H	495215990	6H	69.05	1
12_30941	G	G	G	7H	624446814	NA	NA	1
12_30942	G	G	G	2H	628906375	2H	120.68	1
12_30944	C	A	C	1H	2086250	1H	4.11	1
12_30948	C	C	C	1H	13470348	1H	17.85	1
12_30950	A	A	A	1H	9415220	1H	12.46	1
12_30952	A	A	A	1H	9415079	1H	12.46	1
12_30953	G	A	G	3H	30170870	3H	37.89	1
12_30956	A	A	A	6H	561748098	6H	126.49	1
12_30958	A	A	A	5H	587600418	5H	169.38	1
12_30959	G	A	G	7H	554650	7H	0.21	1
12_30960	G	G	G	3H	602495288	3H	143.13	1
12_30962	C	G	C	5H	491067530	5H	87.36	1
12_30965	A	A	A	2H	609247386	NA	NA	1
12_30968	G	G	G	1H	378265	1H	0.11	1
12_30969	A	G	A	1H	378368	1H	0.11	1
12_30972	A	A	A	3H	570684365	3H	116.36	1
12_30973	A	A	A	3H	572454199	3H	117	1
12_30974	A	A	A	7H	623171489	NA	NA	1
12_30975	C	A	C	5H	2253681	5H	1.6	1
12_30976	G	G	G	5H	2253978	5H	1.6	1
12_30977	G	A	G	5H	2254542	5H	1.6	1
12_30978	A	A	A	5H	2224211	5H	1.45	1
12_30979	C	C	C	5H	2223325	5H	1.45	1
12_30980	C	C	C	5H	2223177	5H	1.45	1
12_30987	A	C	A	4H	589323987	NA	NA	1
12_30988	A	T	A	4H	589324235	4H	100.64	1
12_30990	C	C	C	4H	589325404	4H	100.64	1
12_30991	A	A	A	3H	47964220	3H	45.82	1
12_30992	T	T	T	4H	27763176	4H	43.63	1
12_30993	G	G	G	4H	36731910	4H	50.99	1
12_30994	A	A	A	4H	549038694	4H	69.33	1
12_30995	failed	failed	failed	4H	471533576	4H	54.32	1
12_30996	G	G	G	7H	532780192	7H	78.05	1
12_30997	G	G	G	7H	125136480	7H	66.64	1
12_30998	A	A	A	7H	491185479	7H	74.58	1
12_30999	C	C	C	7H	509069522	7H	77.83	1
12_31000	C	C	C	7H	318207795	7H	70.54	1
12_31002	A	A	A	7H	335134390	NA	NA	1
12_31005	C	G	C	6H	126071620	6H	52.62	1
12_31006	A	T	A	6H	226616118	6H	55.03	1
12_31007	A	A	A	6H	127953699	6H	52.62	1
12_31008	C	C	C	3H	162525664	NA	NA	1
12_31009	A	A	A	3H	72721042	3H	46.32	1
12_31011	C	C	C	3H	418182001	NA	NA	1
12_31012	G	G	G	3H	366242956	3H	51.7	1
12_31014	C	C	C	3H	366243242	3H	51.7	1
12_31015	A	A	A	3H	105848215	3H	47.31	1
12_31016	A	A	A	3H	424919531	3H	52.01	1
12_31017	G	G	G	3H	391906604	3H	51.56	1
12_31018	G	G	G	3H	522326165	3H	75.71	1
12_31019	G	G	G	7H	628780156	NA	NA	1
12_31020	G	G	G	2H	541607129	2H	64.59	1
12_31021	C	C	C	2H	541755568	2H	64.59	1
12_31023	G	C	G	5H	2353450	5H	1.6	1
12_31026	G	G	G	4H	63064973	4H	50.99	1
12_31033	A	G	A	5H	401876681	5H	49.6	1
12_31034	C	C	C	5H	401876382	5H	49.6	1
12_31041	A	G	A	5H	519237888	5H	119.38	1
12_31042	G	G	G	6H	534230859	NA	NA	1
12_31044	A	A	A	6H	534404215	NA	NA	1
12_31048	A	A	A	6H	534404539	NA	NA	1
12_31050	G	A	G	5H	541937081	5H	136.6	1
12_31053	A	A	A	6H	551215849	6H	113.24	1
12_31055	A	A	A	7H	415053761	7H	70.54	1
12_31059	G	A	G	5H	528859780	5H	125.76	1
12_31062	A	A	A	5H	387362397	5H	48.26	1
12_31064	G	G	G	5H	387362517	5H	48.26	1
12_31071	G	G	G	7H	17589818	7H	13.6	1
12_31081	A	A	A	NA	NA	NA	NA	1
12_31084	C	C	C	5H	431089083	NA	NA	1
12_31086	G	G	G	4H	9690158	NA	NA	1
12_31088	A	A	A	6H	496058761	NA	NA	1
12_31092	G	G	G	6H	59640553	6H	49.22	1
12_31094	A	G	A	5H	4913630	5H	13.6	1
12_31096	G	A	G	5H	540584769	5H	135.21	1
12_31099	G	G	G	NA	NA	1H	62.82	1
12_31100	A	A	A	2H	625708941	2H	117.99	1
12_31101	G	G	G	6H	493666595	6H	69.05	1
12_31109	G	A	G	NA	NA	5H	135.83	1
12_31115	G	G	G	6H	534669979	NA	NA	1
12_31117	A	A	A	5H	331384779	5H	46.6	1
12_31120	G	G	G	7H	168991370	7H	69.09	1
12_31122	G	G	G	3H	68627931	3H	46.32	1
12_31123	G	G	G	5H	587115989	5H	169.38	1
12_31126	G	A	G	6H	552696700	6H	116.01	1
12_31134	G	A	G	1H	338484721	1H	48.09	1
12_31137	G	G	G	7H	501964960	7H	76.56	1
12_31139	G	A	G	4H	590518072	4H	102.76	1
12_31140	A	A	A	7H	399782542	7H	70.54	1
12_31144	G	G	G	1H	5368905	NA	NA	1
12_31148	A	G	A	4H	555974677	NA	NA	1
12_31149	G	G	G	1H	8937819	1H	10.91	1
12_31151	G	C	G	4H	604184721	4H	115.69	1
12_31155	A	C	A	5H	66126324	5H	42.99	1
12_31156	A	G	A	4H	358852567	4H	51.33	1
12_31159	G	G	G	3H	30367538	3H	38.77	1
12_31160	G	G	G	1H	463831897	1H	82.51	1
12_31161	failed	failed	failed	3H	592942978	3H	135.62	1
12_31163	A	A	A	1H	474076580	1H	89.73	1
12_31164	A	C	A	4H	19675006	NA	NA	1
12_31165	A	C	A	5H	545214551	5H	138.54	1
12_31166	A	G	A	NA	NA	NA	NA	1
12_31167	C	C	C	4H	3366244	4H	4.19	1
12_31169	C	C	C	2H	67616651	2H	50.07	1
12_31170	A	A	A	5H	549852592	5H	140.08	1
12_31173	G	G	G	7H	9155361	7H	3.97	1
12_31174	A	A	A	6H	361002411	6H	55.03	1
12_31175	G	G	G	2H	276976488	2H	58.78	1
12_31177	A	A	A	1H	29884560	1H	38.03	1
12_31178	G	C	G	NA	NA	6H	55.03	1
12_31179	G	C	G	1H	421340271	1H	58.22	1
12_31180	C	G	C	2H	654775965	NA	NA	1
12_31181	G	C	G	1H	485706291	1H	100.07	1
12_31182	C	C	C	5H	539586611	5H	134.72	1
12_31183	C	C	C	5H	353792403	5H	48.19	1
12_31186	A	A	A	4H	503831650	4H	56.23	1
12_31188	G	G	G	7H	566675895	7H	89.99	1
12_31189	C	C	C	NA	NA	NA	NA	1
12_31192	G	failed	G	1H	475931635	1H	90.44	1
12_31194	C	C	C	2H	150127863	2H	56.73	1
12_31199	A	A	A	7H	504321457	7H	77.27	1
12_31200	A	A	A	4H	599297707	4H	112.98	1
12_31202	G	A	G	5H	526335233	NA	NA	1
12_31203	G	G	G	7H	128134910	7H	68	1
12_31205	A	G	A	2H	573027766	2H	80.88	1
12_31206	G	G	G	5H	544288091	5H	137.92	1
12_31208	G	C	S	1H	314959616	1H	48.09	0
12_31209	A	A	A	2H	639452393	2H	131.87	1
12_31214	G	G	G	3H	370522195	3H	51.63	1
12_31217	G	A	G	5H	536726887	5H	131.67	1
12_31218	G	G	G	2H	329318413	2H	58.64	1
12_31219	G	A	G	4H	603690138	4H	116.23	1
12_31220	G	G	G	3H	558445449	3H	104.46	1
12_31221	G	A	G	5H	548300026	5H	139.1	1
12_31222	A	A	A	2H	39977669	NA	NA	1
12_31227	A	A	A	7H	252497229	NA	NA	1
12_31229	G	G	G	1H	459434916	1H	80.78	1
12_31230	G	G	G	3H	5720671	3H	3.26	1
12_31231	G	A	G	4H	553639111	4H	74.57	1
12_31232	A	A	A	7H	596672862	NA	NA	1
12_31233	A	A	A	Un	16376800	6H	3.75	1
12_31234	A	A	A	5H	539419387	5H	134.72	1
12_31235	A	A	A	6H	524183269	6H	86.26	1
12_31237	T	A	T	5H	529178690	5H	126.25	1
12_31238	G	G	G	3H	564693142	3H	109.84	1
12_31239	G	G	G	5H	571319912	5H	157.85	1
12_31240	G	A	G	5H	413888386	5H	50	1
12_31241	G	G	G	7H	611412853	7H	126.27	1
12_31246	C	G	C	4H	566561408	4H	80.45	1
12_31249	A	G	A	6H	332346064	6H	54.89	1
12_31251	A	G	A	3H	581433474	3H	122.59	1
12_31254	C	C	C	7H	595866576	7H	107.66	1
12_31256	A	A	A	2H	479650790	2H	59.35	1
12_31257	T	A	T	5H	60739376	5H	42.85	1
12_31259	G	A	G	5H	261236076	5H	44.03	1
12_31261	A	A	A	7H	573799504	7H	97.24	1
12_31262	G	G	G	3H	508530420	3H	68.2	1
12_31264	A	G	A	2H	620319070	2H	112.32	1
12_31267	G	G	G	5H	581816911	5H	167.71	1
12_31268	G	C	G	2H	628755233	2H	120.68	1
12_31270	A	A	A	2H	606316491	2H	98.59	1
12_31271	G	G	G	5H	481072570	5H	80.49	1
12_31272	A	A	A	1H	333666386	1H	48.09	1
12_31274	T	A	T	6H	62845638	6H	49.22	1
12_31276	A	A	A	1H	22443966	1H	32.15	1
12_31279	G	G	G	5H	490053647	5H	87.36	1
12_31280	G	G	G	5H	396372393	5H	48.19	1
12_31283	A	A	A	6H	556206813	6H	118.98	1
12_31284	A	A	A	2H	19974236	2H	15.37	1
12_31285	G	A	R	7H	17302739	7H	13.6	0
12_31286	G	G	G	5H	521773408	5H	119.79	1
12_31288	G	G	G	2H	105153629	2H	55.01	1
12_31289	A	A	A	NA	NA	6H	68.2	1
12_31292	A	G	A	5H	581205857	5H	166.81	1
12_31293	T	T	T	2H	562221637	2H	74.08	1
12_31297	G	G	G	4H	468161541	4H	54.32	1
12_31298	A	A	A	3H	30620112	3H	37.96	1
12_31299	A	A	A	3H	518073567	NA	NA	1
12_31305	A	A	A	7H	46439190	7H	38.81	1
12_31308	G	G	G	6H	23307416	NA	NA	1
12_31310	A	A	A	NA	NA	4H	51.33	1
12_31312	A	G	A	5H	41631869	5H	41.6	1
12_31313	A	A	A	4H	21472712	4H	42.21	1
12_31315	G	G	G	NA	NA	NA	NA	1
12_31319	G	C	G	1H	476948619	1H	92.35	1
12_31323	G	G	G	3H	483139059	3H	62.39	1
12_31324	G	G	G	4H	491073	4H	0.78	1
12_31325	C	A	C	7H	615321459	7H	128.68	1
12_31327	T	A	T	2H	622354031	2H	114.94	1
12_31329	G	G	G	3H	553948737	NA	NA	1
12_31340	G	G	G	5H	372369099	5H	47.72	1
12_31346	G	G	G	3H	493577938	3H	64.31	1
12_31350	G	G	G	7H	6591828	7H	2.05	1
12_31351	G	G	G	7H	27315470	NA	NA	1
12_31352	A	G	A	5H	578443587	5H	165.97	1
12_31353	A	T	A	6H	531820957	6H	92.28	1
12_31356	A	A	A	3H	485545645	3H	62.39	1
12_31357	A	A	A	7H	67104202	7H	61.19	1
12_31360	G	G	G	4H	69808111	4H	50.99	1
12_31361	C	G	C	5H	472737174	5H	75.56	1
12_31362	C	C	C	4H	550293082	4H	70.33	1
12_31366	A	G	A	5H	533604890	5H	129.65	1
12_31368	G	G	G	3H	394964341	3H	51.56	1
12_31374	G	G	G	7H	598620990	NA	NA	1
12_31377	C	G	C	1H	500459029	1H	119.12	1
12_31381	A	G	R	1H	309614433	1H	48.23	0
12_31382	A	A	A	4H	70710249	4H	50.99	1
12_31383	A	A	A	2H	544622565	2H	66.45	1
12_31387	G	G	G	1H	502630699	1H	121.3	1
12_31390	A	G	A	5H	87372063	5H	43.96	1
12_31393	G	G	G	3H	420038794	3H	51.56	1
12_31394	G	G	G	2H	550586480	2H	67.49	1
12_31395	A	A	A	7H	555475087	7H	85.98	1
12_31398	A	G	A	2H	558214818	2H	70.82	1
12_31402	G	A	G	2H	612872543	2H	107.36	1
12_31404	T	failed	T	5H	571397273	5H	157.85	1
12_31406	G	G	G	2H	619107425	2H	112.18	1
12_31408	A	G	A	2H	114614402	2H	54.32	1
12_31409	A	A	A	3H	3940968	3H	2.69	1
12_31410	A	A	A	5H	35273664	5H	41.6	1
12_31411	A	A	A	7H	8151497	7H	3.97	1
12_31414	G	A	G	4H	46877624	4H	52.32	1
12_31417	C	G	C	5H	493513184	5H	93.4	1
12_31418	A	A	A	7H	356279912	7H	70.54	1
12_31423	T	A	T	5H	112039849	5H	44.1	1
12_31428	A	A	A	3H	1106505	3H	0.07	1
12_31432	A	G	A	6H	528911987	6H	92.28	1
12_31440	A	G	A	7H	569292144	7H	92	1
12_31441	G	G	G	7H	90271515	7H	63.95	1
12_31444	A	A	A	6H	406151596	6H	60.06	1
12_31445	A	A	A	2H	560716546	2H	72.59	1
12_31446	G	G	G	2H	1756167	2H	2.16	1
12_31448	A	A	A	3H	2554266	3H	1.91	1
12_31450	C	C	C	7H	14813641	7H	11.54	1
12_31451	A	A	A	5H	373145439	5H	47.72	1
12_31452	G	G	G	7H	136001771	7H	68.41	1
12_31458	A	G	A	4H	6753997	4H	12.27	1
12_31461	G	G	G	2H	639700447	NA	NA	1
12_31462	G	C	G	4H	478812157	4H	54.32	1
12_31463	A	A	A	7H	79304296	NA	NA	1
12_31464	T	A	T	1H	429145153	1H	61.54	1
12_31467	G	G	G	1H	64847663	1H	46.46	1
12_31473	G	G	G	3H	586966702	3H	131.8	1
12_31474	C	C	C	2H	93370438	2H	53.26	1
12_31475	A	A	A	3H	42455803	NA	NA	1
12_31479	G	G	G	6H	342396507	6H	55.02	1
12_31481	A	G	A	5H	583944271	5H	168.89	1
12_31484	A	A	A	3H	450071270	3H	55.1	1
12_31485	G	G	G	6H	24625534	6H	31.94	1
12_31486	T	T	T	4H	3667340	4H	4.19	1
12_31487	T	T	T	NA	NA	NA	NA	1
12_31490	C	C	C	7H	55214452	7H	47.03	1
12_31491	G	G	G	7H	615147437	7H	128.68	1
12_31495	G	A	G	6H	545902148	6H	105.59	1
12_31497	C	C	C	2H	11907656	2H	8.57	1
12_31498	A	A	A	6H	557034241	6H	118.98	1
12_31499	A	A	A	NA	NA	3H	106.09	1
12_31500	C	C	C	3H	595662055	3H	137.89	1
12_31502	G	G	G	3H	349753047	3H	52.62	1
12_31506	A	A	A	2H	653682671	2H	141.78	1
12_31509	G	G	G	6H	198063455	6H	55.03	1
12_31511	G	G	G	4H	2288792	NA	NA	1
12_31512	G	A	G	5H	91001022	5H	44.17	1
12_31513	A	A	A	7H	458901931	7H	75.14	1
12_31515	G	G	G	4H	528602154	4H	59.99	1
12_31517	A	G	A	5H	69620701	5H	44.17	1
12_31520	C	C	C	5H	54152588	5H	43.98	1
12_31521	G	A	G	5H	27589823	5H	41.32	1
12_31523	A	A	A	4H	567528657	4H	81.59	1
12_31525	G	A	G	3H	562272676	3H	108.43	1
12_31527	G	A	G	2H	653151281	2H	141.78	1
12_31529	A	A	A	3H	485618587	3H	62.25	1
12_31535	G	A	G	7H	599166592	7H	116.08	1
12_31536	A	A	A	4H	538940681	4H	63.39	1
12005-188	A	G	A	NA	NA	NA	NA	1
12007-70	G	G	G	NA	NA	NA	NA	1
12027-128	G	G	G	NA	NA	NA	NA	1
1204-1104	A	A	A	5H	549112940	NA	NA	1
12045-83	A	A	A	5H	342359031	NA	NA	1
12100-378	A	A	A	2H	17910292	NA	NA	1
1212-890	C	C	C	7H	339169452	NA	NA	1
12128-313	A	A	A	NA	NA	NA	NA	1
1213-1959	A	A	A	7H	44060794	NA	NA	1
12210-480	G	G	G	NA	NA	NA	NA	1
12280-797	G	G	G	3H	501638267	NA	NA	1
12368-207	failed	failed	failed	7H	621582341	NA	NA	1
12384-427	G	G	G	6H	528501316	NA	NA	1
1240-844	A	A	A	6H	16059994	NA	NA	1
1241-1649	A	A	A	4H	587482042	NA	NA	1
12492-541	A	A	A	1H	449698802	NA	NA	1
1250-923	G	A	G	2H	629612805	NA	NA	1
1270-1263	G	C	G	1H	479618057	NA	NA	1
1272-459	C	C	C	7H	474991708	NA	NA	1
1283-332	A	C	A	NA	NA	NA	NA	1
1286-990	C	G	C	5H	115451507	NA	NA	1
1290-729	A	A	A	7H	406962380	NA	NA	1
1291-936	G	G	G	3H	536195563	NA	NA	1
12925-332	C	C	C	5H	587045828	NA	NA	1
1294-473	G	G	G	NA	NA	NA	NA	1
1298-1450	G	G	G	1H	501999593	NA	NA	1
1300-1462	G	G	G	5H	492625581	NA	NA	1
1304-478	G	G	G	4H	464278723	NA	NA	1
1306-408	A	G	A	NA	NA	NA	NA	1
13081-199	G	G	G	3H	524088434	NA	NA	1
13095-187	A	A	A	1H	513098986	NA	NA	1
13108-412	C	G	C	7H	614524257	NA	NA	1
13178-89	A	A	A	NA	NA	NA	NA	1
13301-90	G	G	G	4H	2247400	NA	NA	1
13379-171	C	C	C	NA	NA	NA	NA	1
1344-930	G	G	G	NA	NA	NA	NA	1
1347-1061	A	A	A	1H	473712837	NA	NA	1
13494-110	C	A	C	NA	NA	NA	NA	1
13589-175	G	A	G	1H	479776211	NA	NA	1
1375-2534	G	G	G	4H	552775971	NA	NA	1
1381-547	G	G	G	NA	NA	NA	NA	1
1385-827	A	A	A	4H	92657428	NA	NA	1
139-1263	G	A	G	NA	NA	NA	NA	1
13924-403	A	A	A	3H	3654549	NA	NA	1
1435-670	G	G	G	3H	553150482	NA	NA	1
1437-687	G	G	G	NA	NA	NA	NA	1
14371-423	G	G	G	1H	479462193	NA	NA	1
1440-1148	A	C	A	3H	12183857	NA	NA	1
1447-464	G	G	G	NA	NA	NA	NA	1
1449-1103	A	G	A	2H	658697981	NA	NA	1
14644-498	G	G	G	4H	568274420	NA	NA	1
14765-388	C	C	C	4H	31347522	NA	NA	1
14832-296	G	G	G	2H	615492313	NA	NA	1
1486-908	A	A	A	2H	626362578	NA	NA	1
1490-959	A	G	A	NA	NA	NA	NA	1
1493-839	C	A	C	7H	627320565	NA	NA	1
1497-628	A	A	A	NA	NA	NA	NA	1
1499-290	failed	failed	failed	3H	8582454	NA	NA	1
1501-353	G	C	G	5H	528148118	NA	NA	1
151-730	C	C	C	7H	409877714	NA	NA	1
1511-545	A	A	A	7H	32710158	NA	NA	1
1513-514	A	A	A	NA	NA	NA	NA	1
15141-257	G	A	G	3H	32313937	NA	NA	1
1518-624	G	G	G	7H	106169529	NA	NA	1
152-329	A	C	A	5H	95435635	NA	NA	1
1523-1136	T	A	T	NA	NA	NA	NA	1
1549-1898	G	G	G	7H	342302300	NA	NA	1
1553-753	A	A	A	NA	NA	NA	NA	1
1555-631	A	G	A	NA	NA	NA	NA	1
1565-514	G	G	G	6H	477385395	NA	NA	1
1578-552	A	A	A	7H	472383512	NA	NA	1
1582-63	T	T	T	5H	3450995	NA	NA	1
1583-522	G	A	G	5H	450281441	NA	NA	1
1584-263	G	A	G	2H	609085074	NA	NA	1
1588-537	G	A	G	NA	NA	NA	NA	1
1590-544	A	A	A	7H	617823144	NA	NA	1
1593-1597	A	A	A	4H	13896206	NA	NA	1
1603-1165	G	A	G	6H	3688368	NA	NA	1
1613-291	G	C	G	NA	NA	NA	NA	1
1625-303	G	A	G	1H	487809656	NA	NA	1
1628-410	G	A	R	NA	NA	NA	NA	0
1630-1150	A	A	A	3H	211932136	NA	NA	1
1635-691	G	G	G	2H	593730327	NA	NA	1
1639-613	A	A	A	3H	499141388	NA	NA	1
166-154	G	G	G	5H	2223755	NA	NA	1
1660-347	A	C	C	7H	15569083	NA	NA	0
1670-369	G	G	G	1H	441778387	NA	NA	1
1674-468	G	G	G	NA	NA	NA	NA	1
1676-557	A	A	A	7H	517489320	NA	NA	1
1692-742	G	A	G	NA	NA	NA	NA	1
1697-636	A	G	A	NA	NA	NA	NA	1
1698-619	A	A	A	2H	102490001	NA	NA	1
171-1301	A	C	A	5H	453683370	NA	NA	1
1711-542	failed	failed	failed	NA	NA	NA	NA	1
1732-491	C	C	C	NA	NA	NA	NA	1
1735-1424	A	A	A	NA	NA	NA	NA	1
1745-823	A	A	A	5H	150558262	NA	NA	1
1746-1527	C	C	C	3H	445111636	NA	NA	1
1761-804	G	A	G	NA	NA	NA	NA	1
1762-837	G	G	G	7H	8169885	NA	NA	1
1769-545	T	A	W	6H	14492839	NA	NA	0
1786-297	T	T	T	5H	456497796	NA	NA	1
1789-782	G	C	G	7H	587367402	NA	NA	1
1800-1101	T	A	T	7H	572757701	NA	NA	1
1826-229	G	A	G	2H	418053504	NA	NA	1
1831-241	G	G	G	3H	3767797	NA	NA	1
1847-1745	A	A	A	7H	627731362	NA	NA	1
1852-509	C	C	C	6H	550933256	NA	NA	1
1857-64	G	G	G	1H	396004558	NA	NA	1
1861-2382	G	G	G	5H	193863498	NA	NA	1
1862-765	A	G	A	2H	42417087	NA	NA	1
1863-275	G	A	G	5H	525055374	NA	NA	1
1866-866	A	A	A	1H	308667816	NA	NA	1
1872-1372	G	G	G	6H	8563852	NA	NA	1
1894-2132	A	G	A	7H	601777529	NA	NA	1
1899-739	A	A	A	6H	512852734	NA	NA	1
1906-429	G	A	G	NA	NA	NA	NA	1
1910-1343	G	G	G	5H	408439377	NA	NA	1
1911-55	G	G	G	NA	NA	NA	NA	1
1914-936	A	A	A	6H	427730458	NA	NA	1
1917-848	A	C	A	2H	468895885	NA	NA	1
1923-265	A	A	A	NA	NA	NA	NA	1
1944-1901	A	A	A	4H	64552204	NA	NA	1
1946-698	C	A	C	NA	NA	NA	NA	1
1954-1198	A	G	A	4H	603438480	NA	NA	1
1969-1322	G	G	G	6H	523768580	NA	NA	1
1977-1385	G	G	G	3H	424225127	NA	NA	1
1992-1714	A	A	A	NA	NA	NA	NA	1
1997-77	G	G	G	NA	NA	NA	NA	1
2020-539	G	G	G	NA	NA	NA	NA	1
2026-302	A	A	A	NA	NA	NA	NA	1
2027-1307	A	A	A	3H	335170806	NA	NA	1
2029-1143	A	C	C	NA	NA	NA	NA	0
203-1128	G	G	G	5H	548763390	NA	NA	1
2036-1027	A	G	A	1H	438820193	NA	NA	1
2041-1317	A	G	A	6H	65560812	NA	NA	1
2047-850	G	G	G	6H	510995591	NA	NA	1
2052-792	G	G	G	2H	646404154	NA	NA	1
2055-947	G	G	G	4H	11580864	NA	NA	1
2057-412	A	A	A	NA	NA	NA	NA	1
2066-1133	G	G	G	3H	387222551	NA	NA	1
2067-775	A	A	A	NA	NA	NA	NA	1
2091-639	G	A	G	5H	525049108	NA	NA	1
210-450	A	C	A	6H	352313416	NA	NA	1
211-259	A	G	A	NA	NA	NA	NA	1
2124-984	G	G	G	7H	32697468	NA	NA	1
2128-874	A	G	A	2H	76406754	NA	NA	1
2144-852	G	G	G	5H	575795771	NA	NA	1
2146-2256	A	A	A	NA	NA	NA	NA	1
2167-335	C	A	C	NA	NA	NA	NA	1
2168-111	A	A	A	5H	198058259	NA	NA	1
217-677	G	A	G	2H	463205788	NA	NA	1
2174-1345	C	C	C	7H	558950151	NA	NA	1
2176-891	T	T	T	6H	36978246	NA	NA	1
2183-227	failed	failed	failed	7H	260924072	NA	NA	1
2188-425	G	A	R	NA	NA	NA	NA	0
2196-195	G	C	G	4H	554855386	NA	NA	1
2223-1688	G	G	G	5H	559484509	NA	NA	1
2225-2611	G	G	G	5H	180345495	NA	NA	1
2229-274	failed	failed	failed	NA	NA	NA	NA	1
2231-557	A	A	A	3H	427161705	NA	NA	1
2244-3247	A	C	A	5H	572246949	NA	NA	1
2249-1308	G	G	G	5H	489780616	NA	NA	1
2251-643	A	A	A	7H	206102824	NA	NA	1
2259-488	failed	failed	failed	6H	331434807	NA	NA	1
2265-363	G	A	R	1H	59539278	NA	NA	0
2267-1173	C	C	C	5H	34036242	NA	NA	1
2268-601	A	G	A	4H	52825054	NA	NA	1
2274-1226	A	C	A	4H	461656988	NA	NA	1
2277-634	G	A	G	2H	609204711	NA	NA	1
2283-2913	A	A	A	5H	331497125	NA	NA	1
2288-126	failed	failed	failed	NA	NA	NA	NA	1
2290-796	C	C	C	5H	562604078	NA	NA	1
2294-573	G	G	G	NA	NA	NA	NA	1
2297-1250	A	A	A	4H	600704001	NA	NA	1
2298-1526	A	A	A	6H	398112963	NA	NA	1
2314-1412	G	A	R	1H	37687340	NA	NA	0
2315-702	G	G	G	3H	488595875	NA	NA	1
2328-866	C	C	C	6H	534670236	NA	NA	1
233-1327	A	A	A	1H	449209372	NA	NA	1
2334-1827	C	C	C	3H	567924575	NA	NA	1
2335-1614	A	A	A	3H	567924259	NA	NA	1
2338-1572	G	G	G	3H	450435960	NA	NA	1
2350-107	A	A	A	NA	NA	NA	NA	1
2352-277	G	A	G	NA	NA	NA	NA	1
237-534	G	G	G	7H	608107246	NA	NA	1
2371-950	G	G	G	2H	570236808	NA	NA	1
2389-526	G	G	G	6H	543344014	NA	NA	1
2391-566	G	G	G	3H	45882009	NA	NA	1
2400-956	A	A	A	4H	569327522	NA	NA	1
2407-1771	G	G	G	1H	58303856	NA	NA	1
2417-924	G	A	G	2H	70464925	NA	NA	1
2421-520	G	G	G	NA	NA	NA	NA	1
2429-1929	A	A	A	7H	120315452	NA	NA	1
2444-437	A	A	A	7H	566570032	NA	NA	1
2447-546	A	A	A	3H	495869701	NA	NA	1
245-433	G	G	G	4H	471136847	NA	NA	1
2457-2346	C	C	C	7H	627934703	NA	NA	1
2459-237	A	G	A	1H	419473003	NA	NA	1
2462-971	A	A	A	NA	NA	NA	NA	1
2464-1228	A	G	A	2H	627297903	NA	NA	1
2465-793	C	C	C	5H	447025024	NA	NA	1
2482-126	A	G	A	5H	399614312	NA	NA	1
2490-1786	A	A	A	4H	551792168	NA	NA	1
2493-660	G	G	G	5H	580046866	NA	NA	1
2496-1916	A	A	A	1H	14717385	NA	NA	1
2505-850	A	G	A	5H	379608218	NA	NA	1
2511-533	A	A	A	1H	148232	NA	NA	1
2528-2111	A	A	A	2H	337729686	NA	NA	1
2529-2364	A	A	A	NA	NA	NA	NA	1
2533-773	A	A	A	4H	5647553	NA	NA	1
2559-1796	G	A	G	6H	336192267	NA	NA	1
2572-986	A	A	A	NA	NA	NA	NA	1
2574-410	G	G	G	4H	575853428	NA	NA	1
2575-692	C	G	C	7H	581504877	NA	NA	1
2580-1456	A	G	A	NA	NA	NA	NA	1
2582-767	G	G	G	NA	NA	NA	NA	1
2585-2901	A	A	A	7H	48744378	NA	NA	1
2588-229	C	C	C	3H	266345990	NA	NA	1
2592-1237	A	A	A	2H	654837686	NA	NA	1
2594-172	A	T	A	5H	12125541	NA	NA	1
2601-171	G	C	G	2H	100696635	NA	NA	1
2611-1846	A	A	A	5H	544701772	NA	NA	1
2614-1522	A	G	A	4H	589861761	NA	NA	1
2616-2560	A	A	A	3H	465447987	NA	NA	1
2617-1234	G	A	G	5H	560069911	NA	NA	1
2633-498	A	C	A	NA	NA	NA	NA	1
2634-2228	A	A	A	NA	NA	NA	NA	1
264-571	G	A	G	NA	NA	NA	NA	1
2646-1277	G	G	G	2H	28086868	NA	NA	1
265-1229	A	A	A	NA	NA	NA	NA	1
2651-1774	A	G	A	2H	49020115	NA	NA	1
2669-1012	G	G	G	7H	68459436	NA	NA	1
2676-256	G	G	G	3H	387057661	NA	NA	1
2677-501	G	G	G	NA	NA	NA	NA	1
2688-1022	A	G	A	2H	611354063	NA	NA	1
2702-284	G	C	G	6H	41292521	NA	NA	1
2711-234	A	A	A	NA	NA	NA	NA	1
2719-672	A	C	A	2H	420199403	NA	NA	1
272-944	G	A	G	NA	NA	NA	NA	1
2726-852	G	G	G	5H	585880532	NA	NA	1
2751-2205	G	G	G	3H	343355778	NA	NA	1
2754-1027	A	C	A	3H	579595093	NA	NA	1
2765-406	failed	failed	failed	3H	30265074	NA	NA	1
2769-1245	A	A	A	4H	18917540	NA	NA	1
2776-637	A	G	A	4H	476842197	NA	NA	1
2792-749	A	A	A	7H	336830176	NA	NA	1
2795-1707	A	A	A	NA	NA	NA	NA	1
2802-685	G	G	G	2H	218842770	NA	NA	1
2809-271	C	C	C	2H	548922193	NA	NA	1
2822-739	A	A	A	2H	631591187	NA	NA	1
283-1432	G	G	G	4H	417305187	NA	NA	1
2832-377	C	C	C	NA	NA	NA	NA	1
2838-663	G	G	G	3H	122915111	NA	NA	1
2847-485	A	A	A	NA	NA	NA	NA	1
285-2932	A	A	A	NA	NA	NA	NA	1
2851-848	A	G	R	1H	297911266	NA	NA	0
2861-1941	A	A	A	3H	313930560	NA	NA	1
2867-373	failed	failed	failed	5H	554379700	NA	NA	1
2878-574	C	C	C	4H	607645778	NA	NA	1
2881-935	T	T	T	1H	463029238	NA	NA	1
2897-208	failed	failed	failed	NA	NA	NA	NA	1
2901-1137	G	G	G	1H	19835559	NA	NA	1
2906-1177	C	C	C	5H	424223224	NA	NA	1
2911-1136	A	A	A	NA	NA	NA	NA	1
2924-1189	G	G	G	7H	226683433	NA	NA	1
2934-1076	G	G	G	NA	NA	NA	NA	1
2944-1813	A	A	A	2H	600280664	NA	NA	1
2947-1245	A	T	A	5H	485079801	NA	NA	1
2955-452	G	G	G	4H	539427650	NA	NA	1
2964-382	G	G	G	2H	43858017	NA	NA	1
2968-1066	G	G	G	6H	522770385	NA	NA	1
2977-1925	A	G	A	4H	499574957	NA	NA	1
2978-938	A	T	A	5H	583132987	NA	NA	1
299-163	G	A	G	4H	589200246	NA	NA	1
2998-508	G	G	G	2H	205913908	NA	NA	1
3000-1074	G	A	G	2H	618032575	NA	NA	1
3007-1337	A	A	A	NA	NA	NA	NA	1
3010-1391	G	G	G	NA	NA	NA	NA	1
3012-1125	G	A	G	5H	242365707	NA	NA	1
3026-1011	G	G	G	4H	4225438	NA	NA	1
3038-541	C	C	C	6H	515194748	NA	NA	1
304-194	failed	failed	failed	NA	NA	NA	NA	1
3042-1225	A	A	A	4H	407693618	NA	NA	1
3047-1400	G	A	G	6H	540939940	NA	NA	1
3048-1349	G	G	G	6H	483112427	NA	NA	1
3056-1317	A	A	A	5H	489496963	NA	NA	1
3078-2190	A	A	A	4H	469716512	NA	NA	1
3101-111	G	G	G	1H	4920833	NA	NA	1
3107-422	G	G	G	1H	50328	NA	NA	1
3122-909	A	C	A	2H	80664825	NA	NA	1
3127-273	A	G	A	4H	483208363	NA	NA	1
3131-1029	G	G	G	4H	282451842	NA	NA	1
3140-491	A	A	A	7H	519071691	NA	NA	1
3143-1276	G	G	G	3H	380862691	NA	NA	1
3147-440	C	C	C	6H	502291909	NA	NA	1
3164-1386	A	A	A	6H	28752672	NA	NA	1
3178-1276	A	C	A	NA	NA	NA	NA	1
3180-1771	G	A	G	NA	NA	NA	NA	1
3186-1560	G	G	G	NA	NA	NA	NA	1
3187-1073	G	G	G	7H	23535229	NA	NA	1
3190-644	G	G	G	4H	60883243	NA	NA	1
3193-671	G	A	G	NA	NA	NA	NA	1
3200-242	G	A	G	5H	479481379	NA	NA	1
3201-603	A	G	A	1H	472883275	NA	NA	1
3206-670	A	G	A	2H	601806948	NA	NA	1
3212-2979	G	G	G	2H	155694382	NA	NA	1
3214-945	G	A	G	2H	477556716	NA	NA	1
3218-1094	A	A	A	5H	369487497	NA	NA	1
3220-723	A	A	A	1H	2086105	NA	NA	1
3225-520	C	G	C	7H	622608175	NA	NA	1
3232-201	C	C	C	NA	NA	NA	NA	1
3246-1135	G	G	G	NA	NA	NA	NA	1
3256-1196	G	G	G	NA	NA	NA	NA	1
3263-2865	A	G	A	1H	515984639	NA	NA	1
3266-570	A	A	A	NA	NA	NA	NA	1
3271-1422	failed	failed	failed	NA	NA	NA	NA	1
3277-446	A	G	R	1H	38076576	NA	NA	0
3282-555	G	G	G	NA	NA	NA	NA	1
3306-446	T	T	T	3H	487537283	NA	NA	1
3313-1443	C	C	C	7H	31498286	NA	NA	1
3315-749	A	G	A	NA	NA	NA	NA	1
3326-1954	A	A	A	5H	240979401	NA	NA	1
334-1164	A	A	A	2H	545185071	NA	NA	1
3340-1042	C	A	C	NA	NA	NA	NA	1
3344-1147	G	G	G	3H	5468559	NA	NA	1
3345-247	G	A	G	NA	NA	NA	NA	1
3348-395	G	G	G	NA	NA	NA	NA	1
3349-759	G	G	G	NA	NA	NA	NA	1
3355-605	A	A	A	2H	452104090	NA	NA	1
3359-1118	A	A	A	7H	6871484	NA	NA	1
3362-644	C	C	C	NA	NA	NA	NA	1
3378-619	G	A	G	6H	54575105	NA	NA	1
3379-1037	G	G	G	6H	41555790	NA	NA	1
3390-205	A	A	A	5H	553867556	NA	NA	1
3391-2137	G	A	G	5H	566997454	NA	NA	1
3398-163	A	C	A	5H	492964378	NA	NA	1
34-472	G	G	G	1H	462203738	NA	NA	1
3404-2470	A	A	A	1H	464061649	NA	NA	1
3413-1488	A	A	A	3H	18381907	NA	NA	1
3416-692	G	G	G	4H	548710775	NA	NA	1
3417-1451	G	A	G	NA	NA	NA	NA	1
3432-290	A	A	A	4H	10276299	NA	NA	1
3433-1087	G	G	G	6H	545173435	NA	NA	1
3436-354	G	G	G	6H	495065647	NA	NA	1
3443-1234	T	T	T	5H	558425785	NA	NA	1
3444-1044	A	G	R	1H	88998108	NA	NA	0
3450-692	A	A	A	NA	NA	NA	NA	1
3453-1974	A	A	A	2H	11373143	NA	NA	1
3469-1152	A	A	A	NA	NA	NA	NA	1
3477-1248	A	A	A	NA	NA	NA	NA	1
3478-1024	G	G	G	5H	500262276	NA	NA	1
3489-854	G	G	G	4H	418922637	NA	NA	1
3498-761	G	A	G	5H	36466027	NA	NA	1
3506-668	A	G	A	6H	330940294	NA	NA	1
3507-2859	G	G	G	5H	550767663	NA	NA	1
3532-1947	C	C	C	6H	489849404	NA	NA	1
3549-743	A	A	A	4H	540260521	NA	NA	1
3551-2537	G	G	G	NA	NA	NA	NA	1
3567-112	failed	failed	failed	3H	331639460	NA	NA	1
3576-2715	A	A	A	NA	NA	NA	NA	1
3591-957	G	G	G	6H	525913543	NA	NA	1
3598-489	A	G	A	2H	69652468	NA	NA	1
3608-2133	G	C	G	2H	637954475	NA	NA	1
3639-969	G	G	G	1H	512906514	NA	NA	1
3644-1483	C	C	C	4H	496024940	NA	NA	1
3646-1984	A	A	A	NA	NA	NA	NA	1
3650-311	A	A	A	NA	NA	NA	NA	1
3656-341	G	A	G	6H	368110448	NA	NA	1
3658-1310	G	C	G	6H	178151804	NA	NA	1
3662-381	G	G	G	NA	NA	NA	NA	1
3674-1352	A	G	A	3H	541231087	NA	NA	1
3675-2615	A	A	A	NA	NA	NA	NA	1
3682-556	A	C	A	NA	NA	NA	NA	1
3687-271	C	C	C	NA	NA	NA	NA	1
3688-1291	A	G	A	NA	NA	NA	NA	1
3689-1101	G	G	G	1H	356521588	NA	NA	1
3692-940	A	A	A	2H	565180	NA	NA	1
3696-2238	A	G	A	5H	526656245	NA	NA	1
3699-1543	C	G	C	NA	NA	NA	NA	1
370-443	A	C	A	5H	474325512	NA	NA	1
3702-982	G	G	G	1H	479245578	NA	NA	1
3709-716	C	C	C	2H	43264415	NA	NA	1
3710-852	A	A	A	1H	62190799	NA	NA	1
3718-1026	A	C	A	3H	571209231	NA	NA	1
3743-1988	A	A	A	7H	434121202	NA	NA	1
3751-1136	C	G	C	1H	24636462	NA	NA	1
3759-1385	A	A	A	5H	554197520	NA	NA	1
3763-595	G	A	G	2H	617342318	NA	NA	1
3764-666	A	A	A	6H	47694741	NA	NA	1
3773-756	G	G	G	NA	NA	NA	NA	1
3783-621	G	A	G	7H	581873799	NA	NA	1
3791-1525	T	A	T	3H	537117234	NA	NA	1
3813-1629	A	G	A	2H	393260668	NA	NA	1
3818-1123	A	A	A	7H	624170809	NA	NA	1
382-2624	G	A	G	7H	615331188	NA	NA	1
3840-348	A	G	A	2H	641738154	NA	NA	1
3845-1089	A	A	A	1H	394985413	NA	NA	1
3865-103	C	C	C	6H	483562846	NA	NA	1
3877-1923	G	G	G	5H	514622986	NA	NA	1
3886-313	failed	failed	failed	3H	18653314	NA	NA	1
3892-2472	G	G	G	3H	138510337	NA	NA	1
39-843	C	C	C	5H	476246427	NA	NA	1
3900-611	G	G	G	7H	584343104	NA	NA	1
3910-1648	C	G	C	2H	641915979	NA	NA	1
3917-1365	C	G	C	4H	458288147	NA	NA	1
3919-112	C	G	C	5H	567103816	NA	NA	1
3928-513	G	G	G	5H	460769116	NA	NA	1
3931-1434	G	G	G	NA	NA	NA	NA	1
3933-1077	G	A	G	3H	36824471	NA	NA	1
3949-1560	A	A	A	3H	585446645	NA	NA	1
397-288	G	A	G	6H	161941485	NA	NA	1
398-1244	G	G	G	7H	47593713	NA	NA	1
3984-1920	G	G	G	4H	61870849	NA	NA	1
3985-824	G	A	G	5H	521112277	NA	NA	1
3987-1078	A	A	A	NA	NA	NA	NA	1
3996-493	G	A	G	NA	NA	NA	NA	1
3997-796	G	G	G	NA	NA	NA	NA	1
4005-530	A	A	A	1H	451745376	NA	NA	1
4015-1153	A	A	A	5H	555899168	NA	NA	1
4019-302	G	G	G	3H	527642375	NA	NA	1
4020-643	T	A	W	1H	313260966	NA	NA	0
4025-300	A	A	A	3H	555961084	NA	NA	1
4026-655	G	G	G	3H	567531273	NA	NA	1
4027-1814	A	G	A	1H	499088936	NA	NA	1
4037-916	G	G	G	NA	NA	NA	NA	1
4039-1686	G	G	G	NA	NA	NA	NA	1
4047-898	G	G	G	4H	608690069	NA	NA	1
4049-233	G	G	G	2H	358790543	NA	NA	1
4050-2006	A	A	A	5H	548717342	NA	NA	1
4051-1101	C	G	C	4H	563232790	NA	NA	1
4054-1326	G	G	G	7H	92285677	NA	NA	1
4057-2114	G	G	G	1H	513828384	NA	NA	1
4065-397	C	A	C	2H	78530603	NA	NA	1
407-259	C	C	C	5H	539109159	NA	NA	1
4070-386	C	A	C	6H	93181726	NA	NA	1
4076-1056	A	A	A	6H	529811450	NA	NA	1
409-1643	A	G	R	1H	38014817	NA	NA	0
4098-758	G	G	G	4H	16927066	NA	NA	1
41-695	A	G	A	4H	589332065	NA	NA	1
4103-1386	G	G	G	NA	NA	NA	NA	1
4105-1417	A	A	A	3H	45352671	NA	NA	1
411-495	A	A	A	2H	167408051	NA	NA	1
4117-472	A	A	A	5H	566145939	NA	NA	1
4126-1180	A	A	A	6H	556220171	NA	NA	1
4133-601	G	G	G	4H	566804014	NA	NA	1
4136-869	A	A	A	2H	516046308	NA	NA	1
4137-798	G	A	G	7H	615347917	NA	NA	1
4139-888	G	G	G	4H	529819230	NA	NA	1
4146-1154	A	A	A	NA	NA	NA	NA	1
4149-219	G	G	G	NA	NA	NA	NA	1
4150-398	A	A	A	NA	NA	NA	NA	1
4152-573	A	G	A	4H	602228904	NA	NA	1
4154-364	C	A	C	5H	107501757	NA	NA	1
4163-1786	G	G	G	1H	300766495	NA	NA	1
4178-1592	G	A	G	1H	408764804	NA	NA	1
4184-393	A	A	A	NA	NA	NA	NA	1
4191-268	G	G	G	6H	46072731	NA	NA	1
4199-1530	A	A	A	NA	NA	NA	NA	1
42-512	C	C	C	NA	NA	NA	NA	1
421-528	G	A	G	5H	20477797	NA	NA	1
4213-2378	G	G	G	3H	377468717	NA	NA	1
4218-1230	C	A	C	2H	624616939	NA	NA	1
4226-570	A	A	A	1H	16448156	NA	NA	1
4233-63	C	C	C	2H	193496253	NA	NA	1
4234-1944	A	C	A	5H	427610427	NA	NA	1
4235-1617	G	G	G	6H	480515622	NA	NA	1
4240-749	A	A	A	2H	641472322	NA	NA	1
4241-445	A	A	A	2H	636275614	NA	NA	1
4250-402	A	G	A	4H	563357749	NA	NA	1
4256-833	G	G	G	3H	51800477	NA	NA	1
4258-1498	A	G	A	6H	128901486	NA	NA	1
4275-1288	G	G	G	NA	NA	NA	NA	1
4276-1082	C	C	C	4H	510453687	NA	NA	1
428-1519	A	G	A	6H	540855199	NA	NA	1
4280-295	G	G	G	NA	NA	NA	NA	1
4313-482	A	A	A	6H	444629328	NA	NA	1
4321-1740	failed	failed	failed	6H	528273825	NA	NA	1
4331-1475	A	G	A	2H	85127400	NA	NA	1
4334-482	G	A	G	5H	23834239	NA	NA	1
4338-133	G	G	G	5H	22183589	NA	NA	1
4342-528	G	G	G	NA	NA	NA	NA	1
4377-571	G	G	G	NA	NA	NA	NA	1
4389-551	A	A	A	5H	457963886	NA	NA	1
4392-450	G	G	G	5H	323084298	NA	NA	1
4393-1078	G	A	G	1H	501207915	NA	NA	1
4396-567	A	A	A	NA	NA	NA	NA	1
44-481	C	C	C	6H	22287303	NA	NA	1
4403-885	G	G	G	3H	600210121	NA	NA	1
4410-284	C	C	C	NA	NA	NA	NA	1
4434-804	A	G	A	2H	531954037	NA	NA	1
4443-1835	G	G	G	3H	13914411	NA	NA	1
4445-1911	G	G	G	6H	42347341	NA	NA	1
4453-422	G	G	G	NA	NA	NA	NA	1
4454-1080	C	C	C	6H	505529721	NA	NA	1
4456-443	A	A	A	1H	5365383	NA	NA	1
4472-658	A	G	A	2H	627293451	NA	NA	1
4475-478	A	A	A	7H	80361734	NA	NA	1
4488-514	A	A	A	NA	NA	NA	NA	1
4511-1878	A	A	A	1H	260382518	NA	NA	1
4535-1366	C	C	C	4H	586892488	NA	NA	1
454-1502	A	A	A	4H	69953389	NA	NA	1
4544-461	G	A	G	4H	40993554	NA	NA	1
4547-1677	A	A	A	Un	16391377	NA	NA	1
4564-604	C	C	C	4H	569191770	NA	NA	1
4565-1583	A	G	A	5H	379450509	NA	NA	1
4570-591	A	C	A	NA	NA	NA	NA	1
4578-899	C	C	C	NA	NA	NA	NA	1
4589-131	C	C	C	NA	NA	NA	NA	1
4592-118	A	A	A	1H	515295650	NA	NA	1
4593-2007	A	G	A	3H	26716241	NA	NA	1
4594-971	A	A	A	NA	NA	NA	NA	1
4611-178	C	G	C	6H	22349693	NA	NA	1
4616-503	G	G	G	NA	NA	NA	NA	1
4618-1559	C	C	C	NA	NA	NA	NA	1
4629-162	A	A	A	NA	NA	NA	NA	1
4630-1036	G	G	G	NA	NA	NA	NA	1
4636-1380	G	G	G	4H	76499628	NA	NA	1
4641-266	G	G	G	NA	NA	NA	NA	1
4642-1124	G	G	G	6H	491158255	NA	NA	1
4643-867	A	A	A	3H	606233072	NA	NA	1
4644-1363	G	G	G	7H	2832340	NA	NA	1
4659-1261	failed	failed	failed	2H	454168657	NA	NA	1
4665-882	A	A	A	1H	444191420	NA	NA	1
4679-1594	A	C	A	7H	62047711	NA	NA	1
4684-775	G	G	G	5H	14604406	NA	NA	1
4686-1281	A	A	A	5H	544177868	NA	NA	1
4691-721	G	A	G	1H	468612715	NA	NA	1
4701-2395	A	A	A	3H	18919474	NA	NA	1
4706-940	A	G	A	NA	NA	NA	NA	1
4707-421	A	A	A	NA	NA	NA	NA	1
4715-810	C	C	C	NA	NA	NA	NA	1
4716-1205	T	T	T	1H	355935029	NA	NA	1
4717-386	G	A	G	NA	NA	NA	NA	1
4721-1335	G	C	G	6H	330943194	NA	NA	1
4728-1735	C	C	C	3H	346185223	NA	NA	1
4737-368	G	G	G	NA	NA	NA	NA	1
4771-380	G	G	G	5H	497128184	NA	NA	1
4773-1009	A	A	A	4H	598031811	NA	NA	1
478-1291	G	G	G	7H	415052764	NA	NA	1
4787-1746	failed	failed	failed	3H	603897210	NA	NA	1
4788-672	A	A	A	NA	NA	NA	NA	1
4791-1541	G	G	G	7H	567399649	NA	NA	1
4793-777	G	G	G	1H	345013348	NA	NA	1
4795-782	G	A	G	NA	NA	NA	NA	1
4807-1328	G	A	G	4H	550631495	NA	NA	1
482-1423	A	G	A	4H	507774013	NA	NA	1
4833-420	G	G	G	2H	617233959	NA	NA	1
4838-494	A	A	A	7H	578444675	NA	NA	1
4844-1737	A	G	A	3H	28870548	NA	NA	1
4845-123	A	C	A	5H	564447649	NA	NA	1
4849-1248	G	G	G	7H	143989209	NA	NA	1
485-1369	C	C	C	5H	563093488	NA	NA	1
4850-969	A	A	A	7H	257447745	NA	NA	1
4861-640	G	G	G	NA	NA	NA	NA	1
4879-1560	G	G	G	2H	644351163	NA	NA	1
4895-145	A	G	A	6H	353709981	NA	NA	1
4919-1051	G	G	G	4H	584593162	NA	NA	1
4927-1340	C	C	C	1H	513695597	NA	NA	1
4930-1604	G	A	G	5H	96101741	NA	NA	1
4962-1295	T	A	T	1H	487927319	NA	NA	1
497-386	A	A	A	7H	73291109	NA	NA	1
4977-567	A	G	A	5H	22052470	NA	NA	1
4978-1030	G	A	G	1H	500058536	NA	NA	1
4986-1214	G	G	G	4H	566742790	NA	NA	1
4988-858	G	G	G	NA	NA	NA	NA	1
4991-1028	A	G	A	7H	613074590	NA	NA	1
5-1593	A	A	A	7H	168327053	NA	NA	1
5004-375	A	A	A	5H	485247246	NA	NA	1
5008-2402	A	A	A	3H	582822176	NA	NA	1
5013-1834	A	C	A	4H	98959842	NA	NA	1
5017-407	A	G	A	6H	321806261	NA	NA	1
5019-879	A	A	A	1H	80769471	NA	NA	1
5020-145	A	A	A	3H	305200599	NA	NA	1
5028-1261	A	G	A	7H	62770745	NA	NA	1
5029-1423	A	G	A	NA	NA	NA	NA	1
5038-1035	G	G	G	3H	443596700	NA	NA	1
5046-619	A	T	A	NA	NA	NA	NA	1
5050-1101	A	G	R	NA	NA	NA	NA	0
5058-404	A	A	A	3H	150441200	NA	NA	1
5086-1239	A	G	A	5H	8993175	NA	NA	1
5113-624	C	G	C	NA	NA	NA	NA	1
5124-1707	G	C	G	NA	NA	NA	NA	1
5128-1831	A	A	A	3H	480991260	NA	NA	1
5138-265	G	G	G	7H	212009611	NA	NA	1
5141-240	A	A	A	7H	491185612	NA	NA	1
5145-1355	A	A	A	5H	575572696	NA	NA	1
5148-1414	C	C	C	6H	6821237	NA	NA	1
5154-117	C	G	C	NA	NA	NA	NA	1
5156-737	A	A	A	NA	NA	NA	NA	1
5159-579	A	G	A	6H	3949203	NA	NA	1
5160-268	A	A	A	NA	NA	NA	NA	1
5163-896	G	A	G	5H	555069635	NA	NA	1
5183-924	G	G	G	3H	363724298	NA	NA	1
5184-1163	G	G	G	2H	106887930	NA	NA	1
5187-752	G	G	G	6H	487727670	NA	NA	1
5194-1118	C	G	C	1H	20945401	NA	NA	1
5202-1199	A	A	A	7H	230692799	NA	NA	1
5206-787	C	C	C	5H	743040	NA	NA	1
5211-1755	G	A	G	2H	633013269	NA	NA	1
5212-1409	A	A	A	7H	502228773	NA	NA	1
5219-773	A	G	A	NA	NA	NA	NA	1
5224-1560	G	G	G	3H	528466597	NA	NA	1
5225-703	G	A	G	NA	NA	NA	NA	1
5232-2041	G	A	G	6H	319259318	NA	NA	1
5233-1070	G	G	G	2H	428835705	NA	NA	1
5245-304	G	A	G	4H	572108886	NA	NA	1
5250-214	G	G	G	NA	NA	NA	NA	1
5251-184	A	A	A	NA	NA	NA	NA	1
5253-1318	G	A	G	3H	552276914	NA	NA	1
5254-1845	A	A	A	2H	148697683	NA	NA	1
5260-462	A	A	A	NA	NA	NA	NA	1
5273-894	A	A	A	4H	527979457	NA	NA	1
5283-1090	G	A	G	1H	497803587	NA	NA	1
5284-227	failed	failed	failed	1H	483374936	NA	NA	1
5297-796	A	A	A	1H	345562854	NA	NA	1
5298-828	A	A	A	NA	NA	NA	NA	1
5316-739	A	A	A	1H	513773000	NA	NA	1
5318-436	A	A	A	1H	20591395	NA	NA	1
5334-1533	T	A	T	3H	581631490	NA	NA	1
5336-400	A	G	A	1H	485529779	NA	NA	1
5339-487	C	C	C	NA	NA	NA	NA	1
5346-1587	G	A	G	1H	25517667	NA	NA	1
5347-585	C	C	C	2H	599393095	NA	NA	1
5379-595	C	A	C	NA	NA	NA	NA	1
5381-1950	G	A	R	1H	35128597	NA	NA	0
5385-722	A	A	A	3H	468941398	NA	NA	1
5399-139	G	G	G	3H	613666189	NA	NA	1
5402-929	A	G	A	1H	383482448	NA	NA	1
5419-760	failed	failed	failed	2H	654609035	NA	NA	1
5428-146	A	C	A	NA	NA	NA	NA	1
5440-455	C	A	C	5H	483457537	NA	NA	1
5448-298	A	A	A	NA	NA	NA	NA	1
5467-1663	C	C	C	NA	NA	NA	NA	1
5475-1355	A	G	A	NA	NA	NA	NA	1
5477-757	A	G	A	NA	NA	NA	NA	1
5480-826	G	G	G	7H	400978516	NA	NA	1
5483-787	A	G	A	NA	NA	NA	NA	1
5488-1097	A	A	A	3H	560040640	NA	NA	1
5497-661	G	A	G	NA	NA	NA	NA	1
5499-1430	A	A	A	2H	546699561	NA	NA	1
5514-472	G	G	G	1H	1727906	NA	NA	1
552-188	A	G	A	5H	569114619	NA	NA	1
5520-925	G	A	G	3H	591608470	NA	NA	1
5537-283	G	A	G	NA	NA	NA	NA	1
5541-418	G	A	G	2H	620196496	NA	NA	1
5554-1971	A	A	A	6H	463214168	NA	NA	1
5565-1908	A	G	A	5H	138847965	NA	NA	1
557-1297	G	A	G	1H	494870344	NA	NA	1
5571-640	A	G	A	5H	527496559	NA	NA	1
5573-1170	G	G	G	NA	NA	NA	NA	1
5591-403	A	A	A	5H	363404136	NA	NA	1
5595-297	T	A	T	NA	NA	NA	NA	1
5611-811	A	A	A	4H	579673993	NA	NA	1
5652-419	A	G	A	NA	NA	NA	NA	1
5657-1187	A	A	A	3H	230711631	NA	NA	1
568-1651	A	A	A	1H	462063009	NA	NA	1
5684-601	T	A	T	6H	528897332	NA	NA	1
5692-310	C	A	C	4H	593092631	NA	NA	1
5695-922	A	A	A	7H	81912546	NA	NA	1
570-1376	A	A	A	2H	650984475	NA	NA	1
5732-1104	C	G	C	NA	NA	NA	NA	1
5754-850	G	G	G	5H	35085405	NA	NA	1
5757-248	A	T	A	NA	NA	NA	NA	1
5759-478	G	G	G	2H	162520099	NA	NA	1
5764-430	A	A	A	7H	608069227	NA	NA	1
5768-469	A	G	A	1H	409060255	NA	NA	1
5771-91	G	G	G	6H	25444851	NA	NA	1
5772-1176	G	G	G	1H	449731695	NA	NA	1
5777-354	A	A	A	NA	NA	NA	NA	1
578-587	A	A	A	6H	527625687	NA	NA	1
5784-213	G	G	G	2H	646145536	NA	NA	1
5785-748	G	G	G	3H	439789058	NA	NA	1
5796-1189	A	G	A	7H	597694377	NA	NA	1
5797-777	A	G	A	3H	535559641	NA	NA	1
5798-867	C	A	C	NA	NA	NA	NA	1
5799-578	G	A	G	NA	NA	NA	NA	1
5823-1073	G	A	G	2H	73598142	NA	NA	1
5840-659	G	G	G	NA	NA	NA	NA	1
5844-1011	G	G	G	NA	NA	NA	NA	1
5848-1413	A	A	A	4H	485842928	NA	NA	1
585-342	G	A	G	5H	569112304	NA	NA	1
5850-2347	A	G	A	5H	130100665	NA	NA	1
5873-880	G	A	G	6H	153429080	NA	NA	1
5880-2547	A	A	A	2H	27984766	NA	NA	1
5887-615	G	G	G	4H	466113193	NA	NA	1
5893-1285	G	A	G	5H	559536124	NA	NA	1
5925-565	A	G	A	5H	555577419	NA	NA	1
5926-798	A	A	A	NA	NA	NA	NA	1
5945-748	G	G	G	3H	6712278	NA	NA	1
5960-1302	G	G	G	NA	NA	NA	NA	1
5965-1387	G	G	G	6H	520781137	NA	NA	1
5984-132	G	G	G	NA	NA	NA	NA	1
5993-2383	A	A	A	6H	10256686	NA	NA	1
6018-235	C	C	C	6H	46297878	NA	NA	1
6019-296	A	G	A	NA	NA	NA	NA	1
6023-567	C	A	C	2H	558315675	NA	NA	1
6024-1095	A	A	A	2H	582767903	NA	NA	1
6026-1949	failed	failed	failed	1H	498241183	NA	NA	1
603-72	G	G	G	5H	553462338	NA	NA	1
6035-654	A	A	A	5H	200246142	NA	NA	1
6050-1625	A	G	A	5H	536019700	NA	NA	1
6069-304	G	A	G	3H	563160583	NA	NA	1
6081-850	A	A	A	1H	21488936	NA	NA	1
6093-572	A	A	A	7H	20895633	NA	NA	1
6116-709	G	G	G	5H	580497552	NA	NA	1
6117-1507	G	G	G	2H	567212878	NA	NA	1
6118-595	G	G	G	1H	380729802	NA	NA	1
6133-774	A	C	A	4H	3361283	NA	NA	1
6142-1544	A	G	A	1H	445857480	NA	NA	1
6156-1399	A	T	A	3H	30170226	NA	NA	1
6157-1233	A	A	A	2H	640944733	NA	NA	1
617-167	failed	failed	failed	6H	554996547	NA	NA	1
6170-304	A	C	A	5H	496480046	NA	NA	1
6171-956	A	A	A	3H	307072083	NA	NA	1
6172-773	A	A	A	4H	549539707	NA	NA	1
6184-200	A	G	A	5H	8593956	NA	NA	1
6195-2137	A	G	A	NA	NA	NA	NA	1
6201-1190	G	G	G	1H	500741134	NA	NA	1
6205-683	A	A	A	NA	NA	NA	NA	1
6208-987	A	A	A	4H	16389113	NA	NA	1
6215-539	G	G	G	4H	78839810	NA	NA	1
6238-243	T	T	T	NA	NA	NA	NA	1
6249-572	G	G	G	4H	59382385	NA	NA	1
6250-1056	A	A	A	NA	NA	NA	NA	1
6260-183	failed	failed	failed	5H	540733032	NA	NA	1
6280-1098	G	G	G	2H	548037549	NA	NA	1
6302-250	G	G	G	3H	542035272	NA	NA	1
6315-914	G	G	G	5H	494772390	NA	NA	1
6326-1032	A	G	A	4H	500527416	NA	NA	1
6328-736	A	G	A	2H	627459673	NA	NA	1
6338-682	C	C	C	2H	44837667	NA	NA	1
6354-1193	A	A	A	3H	64024110	NA	NA	1
6364-645	G	G	G	NA	NA	NA	NA	1
6367-453	A	C	A	NA	NA	NA	NA	1
6382-396	A	G	R	1H	38603489	NA	NA	0
6384-866	A	A	A	2H	79967854	NA	NA	1
6394-944	G	G	G	7H	15440953	NA	NA	1
6402-691	G	G	G	3H	570635675	NA	NA	1
6419-1680	G	G	G	NA	NA	NA	NA	1
6433-124	C	G	C	7H	615618641	NA	NA	1
6450-755	C	A	C	5H	532949811	NA	NA	1
[truncated: 42,046 more rows]

## Sheet: S2
Table S2. Igri introgression sizes in the selected single GP-fast line based on the Barley 50k iSelect SNP array.
Introgression start and end locations are based on the midpoint distance between GP SNP allele and the flanking alternative donor (Igri) allele of the introgression denoted by marker name.
Genotype	Chromosome	Marker_start	Marker_end	Genetic (POPSEQ_2017) or physical (MorexV3 reference genome) map	Introgression_start, in bp or cM	Introgression_end, in bp or cM	Number_of_non-reference_SNPs_in_introgression	Introgression_length, in bp or cM
GP-fast_9	1H	JHI-Hv50k-2016-17526	JHI-Hv50k-2016-25880	Physical [bp]	32770903	335898936	342	303128033
GP-fast_9	2H	JHI-Hv50k-2016-69006	JHI-Hv50k-2016-76986	Physical [bp]	16992063	38976756	318	21984693
GP-fast_9	6H	JHI-Hv50k-2016-371112	JHI-Hv50k-2016-378009	Physical [bp]	7268078	19122835	179	11854757
GP-fast_9	7H	JHI-Hv50k-2016-440728	JHI-Hv50k-2016-452968	Physical [bp]	5024440	24224198	161	19199758
GP-fast_9	1H	SCRI_RS_153785	JHI-Hv50k-2016-21844	Genetic [cM]	41.15	48.64	280	7.49
GP-fast_9	2H	JHI-Hv50k-2016-69006	JHI-Hv50k-2016-76935	Genetic [cM]	12.18	41.65	240	29.47
GP-fast_9	6H	JHI-Hv50k-2016-371064	JHI-Hv50k-2016-74875	Genetic [cM]	5.84	24.58	133	18.74
GP-fast_9	7H	JHI-Hv50k-2016-440882	JHI-Hv50k-2016-452968	Genetic [cM]	1.53	21.52	148	19.99

## Sheet: S3
Table S3. List of CAPS Markers used for marker-assisted genotype selection.
CAPS-Marker	50k_marker_name	Primer_short_name	Primer_full_name	Primer_sequence (5' to 3')	Tm (°C)	PCR_temp (°C)	Restriction_enzyme	Digest_temp (°C)	Digest_buffer	Chromosome	SNP_position	cM	GP_SNP	Igri_SNP	PCR_product_size (bp)	Digest_product_size (bp)	Digested_genotype
1HC	JHI-Hv50k-2016-24484	1HC_F	1H-Hv50k-24484-RsaI_F	TTGCACATGCCCTTAGTCTG	59.9	58	RsaI	37	CutSmart	chr1H	340908307	48.3	A	G	217	130, 86	Igri
		1HC_R	1H-Hv50k-24484-RsaI_R	GAGGTGGAAGAGCACGAGTC	60	58
2HA	JHI-Hv50k-2016-69341	2HA_F	2H-Hv50k-69341-MseI_F	CGTGTGCCGATTTAGTTTGA	59.7	58	MseI	37	CutSmart	chr2H	19008228	13.31	A	G	223	153, 68	GP
		2HA_R	2H-Hv50k-69341-MseI_R	GTCCGAACAAAGCACTGGAT	60.1	58
2HC	JHI-Hv50k-2016-72239	2HC_F	2H-Hv50k-72239_HhaI_F	CTTGCAGCTCAAAAACGTCA	60.2	58	HhaI	37	CutSmart	chr2H	25840537	18.91	C	A	238	162, 74	GP
		2HC_R	2H-Hv50k-72239_HhaI_R	CGGGACCATGAAATCTGTTT	59.8	58
2HD	JHI-Hv50k-2016-73174	2HD_F	2H-Hv50k-73174-Hyp188I_F	GCATGAAGATCTGGCAACAA	59.8	58	Hyp188I	37	CutSmart	chr2H	28664945	19.05	A	C	238	132, 104	Igri
		2HD_R	2H-Hv50k-73174-Hyp188I_R	GGCTGTATGTGCACCCTTCT	60.1	58
2HE	JHI-Hv50k-2016-75738	2HE_F	2H-Hv50k-75253-NsiI_F	TACAACGCAAGGCTTGTGAC	59.9	58	BstUI	60	CutSmart	chr2H	35553862	26.77	G	A	242	146, 94	GP
		2HE_R	2H-Hv50k-75253-NsiI_R	TTGTGCTCATGAACGGAAAG	59.8	58
2HF	JHI-Hv50k-2016-373846	2HF_F	2H-Hv50k-75738-BstUI_F	CGGCTGATGGATTTAGCTGT	60.2	58	Bs1I	55	CutSmart	chr2H	38133863	38.07	C	T	279	192, 85	GP
		2HF_R	2H-Hv50k-75738-BstUI_R	TGCAGTGTTCAACTGGAAATG	59.7	58
2HG	SCRI_RS_155612	2HG_F	2H_SCRI_RS_155612_NlaIII_F	CACATACCCATCGGCCTACC	60	58	NlaIII	37	CutSmart	chr2H	29984279	25.28	G	T	446	321, 125	GP
		2HG_R	2H_SCRI_RS_155612_NlaIII_R	TCATGTTGTGAAGGTCCGGC	60.6	58
2HH	SCRI_RS_188893	2HH_F	2H_SCRI_RS_188893_BstUI_F	GACTCCATTCCGTTCCAGCA	60	58	BstUI	60	CutSmart	chr2H	26375085	22.17	C	T	512	288, 225	GP
		2HH_R	2H_SCRI_RS_188893_BstUI_R	AGTTACCAGCTCCGCAACTC	60	58
6HB	JHI-Hv50k-2016-441386	6HB_F	6H-Hv50k-373846-BslI_F	TCGATTGCAACATGAGCTTC	60	58	BstUI	60	CutSmart	chr6H	12305286	13.53	A	G	263	189, 74	Igri
		6HB_R	6H-Hv50k-373846-BslI_R	TGGCAAAGAACACCAGAACA	60.3	58
6HD	JHI-Hv50k-376155	6HD_F	6H-Hv50k-376155_RsaI-F	CTGACATCGGCATCTCCTCC	60	58	RsaI	37	CutSmart	chr6H	15757631	15.03	A	G	547	[430, 64, 53]/[482, 65]	GP/Igri
		6HD_R	6H-Hv50k-376155_RsaI-R	CACAACATGGACAGCACTGC	60.1	58
6HE	JHI-Hv50k-374485	6HE_F	6H-Hv50k-374485_RsaI_F	ATCGAACAGGCACTACGGAC	59.8	58	RsaI	37	CutSmart	chr6H	13557264	16.15	A	G	220	122, 95	GP
		6HE_R	6H-Hv50k-374485_RsaI_R	CGTTCTGCTCCCCAAGAAGT	60	58
6HF	JHI-Hv50k-375479	6HF_F	6H-Hv50k-375479_BfaI-F	GTCCTGACCACACATTCAAGA	57.9	58	Bfal	37	CutSmart	chr6H	14641158	17.71	T	G	525	438, 87	Igri
		6HF_R	6H-Hv50k-375479_BfaI-R	CTGCTCTGCCTGAAGACACA	60	58
6HH	JHI-Hv50k-378008	6HH_F	6H-Hv50k-378008_HpyCH4III_F	TGAAGCTGTGCATCTTGAGC	58.8	58	HpyCH4III	37	CutSmart	chr6H	18665696	21.88	T	G	457	[222,149, 88]/[310, 149]	GP/Igri
		6HH_R	6H-Hv50k-378008_HpyCH4III_R	ACAACACCAATAACCGATGAAGT	58.6	58
6HI	JHI-Hv50k-377650	6HI_F	6H-Hv50k-377650_MluCI_F	GCTTCATCATGTAAGTCGCTCC	59.5	58	MluCI	37	CutSmart	chr6H	17114916	24.36	T	A	198	147, 48	Igri
		6HI_R	6H-Hv50k-377650_MluCI_R	ACCAAAGAGTCAACTTGAACGA	58.1	58
7HB	JHI-Hv50k-2016-447970	7HB_F	7H-Hv50k-447970-ScrFI_F	TACACCAACGTCAAGGAGCC	60	58	ScrFI	37	CutSmart	chr7H	12880607	11.3	A	G	427	256, 162	Igri
		7HB_R	7H-Hv50k-447970-ScrFI_R	GCCTGAAGAAGTGAGCGGTA	59.8	58
PPDH1	BK_14	PPD1_F	PPD1_3042_BstUI_F	ACGTGAATGGTGGATCGGC	60	58	BstUI	60	CutSmart	chr2H	29127021	19.9	A	G	505	434, 71	Igri
		PPD1_R	PPD1_3529_BstUI_R	TATAGCTAGGTGCGTGGCG	60	58

## Sheet: S4
Table S4. RNAseq libraries used for genotyping of introgressions.
Genotype	RNA-seq_file_name	Duplication_rate	GC_ratio	Reads_million
Golden Promise [GP]	GPRGP_EKRN230064301-1A_HFT5WDSX7_L3_1	71.2%	57%	23.7
Golden Promise [GP]	GPRGP_EKRN230064301-1A_HFT5WDSX7_L3_2	69.3%	57%	23.7
GP-fast_9	AT50_EKRN230064144-1A_HWTTFDSX7_L3_1	66.1%	54%	23.5
GP-fast_9	AT50_EKRN230064144-1A_HWTTFDSX7_L3_2	66.4%	54%	23.5
GP-rapid	GPR139_EKRN230064300-1A_HFT5WDSX7_L4_1	68.1%	57%	21.1
GP-rapid	GPR139_EKRN230064300-1A_HFT5WDSX7_L4_2	65.0%	57%	21.1

## Sheet: S5
Table S5. Igri introgression analysis using RNAseq-based genotyping in the selected single GP-fast line and GP-rapid based on RNAseq-based genotyping.
1 = matches GP background allele, 0 = matches Igri donor allele
Chromosome	Position	Genome reference allele	Alternative allele	Golden Promise - Allele call	GP-fast_9 - Allele call	GP-rapid - Allele call	GP-fast_9, 1 = matches GP background, 0 = matches Igri donor	GP-rapid, 1 = matches GP background, 0 = matches Igri donor	SNP_ID
chr1H	5274894	T	C	1/1	1/1	1/1	1	1	chr1H_5274894
chr1H	5274923	T	C	1/1	1/1	1/1	1	1	chr1H_5274923
chr1H	5274940	C	G	1/1	1/1	1/1	1	1	chr1H_5274940
chr1H	5275014	A	G	1/1	1/1	1/1	1	1	chr1H_5275014
chr1H	5275031	G	A	1/1	1/1	1/1	1	1	chr1H_5275031
chr1H	5372658	A	G	1/1	1/1	1/1	1	1	chr1H_5372658
chr1H	5372659	T	C	1/1	1/1	1/1	1	1	chr1H_5372659
chr1H	5372680	T	C	1/1	1/1	1/1	1	1	chr1H_5372680
chr1H	5372686	G	A	1/1	1/1	1/1	1	1	chr1H_5372686
chr1H	5372688	G	A	1/1	1/1	1/1	1	1	chr1H_5372688
chr1H	5372704	T	C	1/1	1/1	1/1	1	1	chr1H_5372704
chr1H	5372706	G	A	1/1	1/1	1/1	1	1	chr1H_5372706
chr1H	5372735	T	C	1/1	1/1	1/1	1	1	chr1H_5372735
chr1H	5373380	G	A	1/1	1/1	1/1	1	1	chr1H_5373380
chr1H	5373404	G	C	1/1	1/1	1/1	1	1	chr1H_5373404
chr1H	5373411	T	C	1/1	1/1	1/1	1	1	chr1H_5373411
chr1H	5373426	C	G	1/1	1/1	1/1	1	1	chr1H_5373426
chr1H	5373483	C	G	1/1	1/1	1/1	1	1	chr1H_5373483
chr1H	5373484	C	A	1/1	1/1	1/1	1	1	chr1H_5373484
chr1H	5373503	G	C	1/1	1/1	1/1	1	1	chr1H_5373503
chr1H	5373516	A	G	1/1	1/1	1/1	1	1	chr1H_5373516
chr1H	5373529	G	A	1/1	1/1	1/1	1	1	chr1H_5373529
chr1H	6376382	T	C	0/0	0/0	0/0	1	1	chr1H_6376382
chr1H	7853560	A	C	0/0	0/0	0/0	1	1	chr1H_7853560
chr1H	8265854	T	C	1/1	1/1	1/1	1	1	chr1H_8265854
chr1H	13386806	T	C	1/1	1/1	1/1	1	1	chr1H_13386806
chr1H	15627922	T	A	0/0	0/0	0/0	1	1	chr1H_15627922
chr1H	16747098	A	G	0/0	0/0	0/0	1	1	chr1H_16747098
chr1H	17063312	G	A	0/0	0/0	0/0	1	1	chr1H_17063312
chr1H	17063825	A	T	1/1	1/1	0/0	1	0	chr1H_17063825
chr1H	17502510	G	T	0/0	0/0	0/0	1	1	chr1H_17502510
chr1H	17503684	A	G	0/0	1/1	0/0	0	1	chr1H_17503684
chr1H	17503775	C	T	0/0	0/0	0/0	1	1	chr1H_17503775
chr1H	17503779	G	A	0/0	0/0	0/0	1	1	chr1H_17503779
chr1H	17503921	C	T	0/0	0/0	0/0	1	1	chr1H_17503921
chr1H	17503924	T	C	0/0	0/0	0/0	1	1	chr1H_17503924
chr1H	17503970	T	C	0/0	0/0	0/0	1	1	chr1H_17503970
chr1H	17921655	G	C	0/0	1/1	0/0	0	1	chr1H_17921655
chr1H	18071352	A	G	0/0	0/0	0/0	1	1	chr1H_18071352
chr1H	19258502	G	A	0/0	1/1	0/0	0	1	chr1H_19258502
chr1H	19526212	T	C	0/0	1/1	0/0	0	1	chr1H_19526212
chr1H	19526215	G	C	0/0	1/1	0/0	0	1	chr1H_19526215
chr1H	20493286	C	T	0/0	1/1	0/0	0	1	chr1H_20493286
chr1H	20493339	G	A	0/0	1/1	0/0	0	1	chr1H_20493339
chr1H	20493352	C	G	0/0	1/1	0/0	0	1	chr1H_20493352
chr1H	20494817	A	T	0/0	1/1	0/0	0	1	chr1H_20494817
chr1H	20495177	A	C	0/0	1/1	0/0	0	1	chr1H_20495177
chr1H	20495207	A	T	0/0	1/1	0/0	0	1	chr1H_20495207
chr1H	20498472	A	C	0/0	1/1	0/0	0	1	chr1H_20498472
chr1H	20525382	A	G	0/0	1/1	0/0	0	1	chr1H_20525382
chr1H	20525460	A	G	0/0	1/1	0/0	0	1	chr1H_20525460
chr1H	20529822	G	A	0/0	1/1	0/0	0	1	chr1H_20529822
chr1H	20529898	A	T	0/0	1/1	0/0	0	1	chr1H_20529898
chr1H	21231844	G	C	0/0	1/1	0/0	0	1	chr1H_21231844
chr1H	21231874	A	G	0/0	1/1	0/0	0	1	chr1H_21231874
chr1H	21232065	A	G	0/0	1/1	0/0	0	1	chr1H_21232065
chr1H	21232154	C	G	0/0	1/1	0/0	0	1	chr1H_21232154
chr1H	21416899	G	A	0/0	1/1	0/0	0	1	chr1H_21416899
chr1H	21416900	C	T	0/0	1/1	0/0	0	1	chr1H_21416900
chr1H	21416953	T	C	0/0	1/1	0/0	0	1	chr1H_21416953
chr1H	21417068	C	G	0/0	1/1	0/0	0	1	chr1H_21417068
chr1H	21417876	G	T	0/0	1/1	0/0	0	1	chr1H_21417876
chr1H	21417906	A	G	0/0	1/1	0/0	0	1	chr1H_21417906
chr1H	21417919	A	C	0/0	1/1	0/0	0	1	chr1H_21417919
chr1H	21419499	T	C	0/0	1/1	0/0	0	1	chr1H_21419499
chr1H	21419890	T	C	0/0	1/1	0/0	0	1	chr1H_21419890
chr1H	21420060	C	T	0/0	1/1	0/0	0	1	chr1H_21420060
chr1H	21420135	C	T	0/0	1/1	0/0	0	1	chr1H_21420135
chr1H	21420144	A	G	0/0	1/1	0/0	0	1	chr1H_21420144
chr1H	21420384	A	C	0/0	1/1	0/0	0	1	chr1H_21420384
chr1H	21420488	G	A	0/0	1/1	0/0	0	1	chr1H_21420488
chr1H	21420493	C	T	0/0	1/1	0/0	0	1	chr1H_21420493
chr1H	21420517	G	A	0/0	1/1	0/0	0	1	chr1H_21420517
chr1H	21420595	T	G	0/0	1/1	0/0	0	1	chr1H_21420595
chr1H	23071744	A	G	1/1	1/1	1/1	1	1	chr1H_23071744
chr1H	23668901	G	A	0/0	1/1	0/0	0	1	chr1H_23668901
chr1H	23669322	G	A	0/0	1/1	0/0	0	1	chr1H_23669322
chr1H	23671382	A	G	0/0	1/1	0/0	0	1	chr1H_23671382
chr1H	23671873	G	A	0/0	1/1	0/0	0	1	chr1H_23671873
chr1H	23692045	C	A	0/0	1/1	0/0	0	1	chr1H_23692045
chr1H	23692096	A	G	0/0	1/1	0/0	0	1	chr1H_23692096
chr1H	23754463	A	T	0/0	1/1	0/0	0	1	chr1H_23754463
chr1H	23754477	G	A	0/0	1/1	0/0	0	1	chr1H_23754477
chr1H	23754537	C	T	0/0	1/1	0/0	0	1	chr1H_23754537
chr1H	23754550	C	T	0/0	1/1	0/0	0	1	chr1H_23754550
chr1H	23754558	T	A	0/0	1/1	0/0	0	1	chr1H_23754558
chr1H	23925628	A	G	0/0	1/1	0/0	0	1	chr1H_23925628
chr1H	24154811	G	A	0/0	0/0	0/0	1	1	chr1H_24154811
chr1H	24406546	A	G	0/0	1/1	0/0	0	1	chr1H_24406546
chr1H	24642904	G	A	0/0	1/1	0/0	0	1	chr1H_24642904
chr1H	24644428	T	C	0/0	1/1	0/0	0	1	chr1H_24644428
chr1H	24644705	T	C	0/0	1/1	0/0	0	1	chr1H_24644705
chr1H	24644717	C	T	0/0	1/1	0/0	0	1	chr1H_24644717
chr1H	24644831	T	C	0/0	1/1	0/0	0	1	chr1H_24644831
chr1H	24644946	G	A	0/0	1/1	0/0	0	1	chr1H_24644946
chr1H	24644961	C	G	0/0	1/1	0/0	0	1	chr1H_24644961
chr1H	24644985	C	T	0/0	1/1	0/0	0	1	chr1H_24644985
chr1H	24645003	G	A	0/0	1/1	0/0	0	1	chr1H_24645003
chr1H	24645012	G	A	0/0	1/1	0/0	0	1	chr1H_24645012
chr1H	24645015	A	G	0/0	1/1	0/0	0	1	chr1H_24645015
chr1H	24645147	A	G	0/0	1/1	0/0	0	1	chr1H_24645147
chr1H	24645276	T	C	0/0	1/1	0/0	0	1	chr1H_24645276
chr1H	24645324	T	C	0/0	1/1	0/0	0	1	chr1H_24645324
chr1H	24645353	C	A	0/0	1/1	0/0	0	1	chr1H_24645353
chr1H	24645361	T	C	0/0	1/1	0/0	0	1	chr1H_24645361
chr1H	24645426	T	A	0/0	1/1	0/0	0	1	chr1H_24645426
chr1H	24645429	T	C	0/0	1/1	0/0	0	1	chr1H_24645429
chr1H	24645524	G	T	0/0	1/1	0/0	0	1	chr1H_24645524
chr1H	24645992	C	T	0/0	1/1	0/0	0	1	chr1H_24645992
chr1H	24646372	G	C	0/0	1/1	0/0	0	1	chr1H_24646372
chr1H	24646379	A	T	0/0	1/1	0/0	0	1	chr1H_24646379
chr1H	24646402	T	G	0/0	1/1	0/0	0	1	chr1H_24646402
chr1H	24646414	G	T	0/0	1/1	0/0	0	1	chr1H_24646414
chr1H	24646429	T	G	0/0	1/1	0/0	0	1	chr1H_24646429
chr1H	24646430	C	A	0/0	1/1	0/0	0	1	chr1H_24646430
chr1H	24646871	T	C	0/0	1/1	0/0	0	1	chr1H_24646871
chr1H	24646882	G	C	0/0	1/1	0/0	0	1	chr1H_24646882
chr1H	24648420	T	C	0/0	1/1	0/0	0	1	chr1H_24648420
chr1H	24648545	C	G	0/0	1/1	0/0	0	1	chr1H_24648545
chr1H	24648719	T	C	0/0	1/1	0/0	0	1	chr1H_24648719
chr1H	24648928	A	G	0/0	1/1	0/0	0	1	chr1H_24648928
chr1H	24694910	A	C	0/0	1/1	0/0	0	1	chr1H_24694910
chr1H	24696012	G	C	0/0	1/1	0/0	0	1	chr1H_24696012
chr1H	24696211	A	G	0/0	1/1	0/0	0	1	chr1H_24696211
chr1H	24899683	G	C	0/0	1/1	0/0	0	1	chr1H_24899683
chr1H	24899715	A	C	0/0	1/1	0/0	0	1	chr1H_24899715
chr1H	24899717	A	C	0/0	1/1	0/0	0	1	chr1H_24899717
chr1H	24899800	T	C	0/0	1/1	0/0	0	1	chr1H_24899800
chr1H	24899801	C	T	0/0	1/1	0/0	0	1	chr1H_24899801
chr1H	24899802	C	T	0/0	1/1	0/0	0	1	chr1H_24899802
chr1H	25130761	C	T	0/0	1/1	0/0	0	1	chr1H_25130761
chr1H	25131008	C	T	0/0	1/1	0/0	0	1	chr1H_25131008
chr1H	25134903	A	G	0/0	1/1	0/0	0	1	chr1H_25134903
chr1H	25135162	C	T	0/0	1/1	0/0	0	1	chr1H_25135162
chr1H	25474492	A	G	0/0	1/1	0/0	0	1	chr1H_25474492
chr1H	25475135	C	T	0/0	1/1	0/0	0	1	chr1H_25475135
chr1H	25475169	G	T	0/0	1/1	0/0	0	1	chr1H_25475169
chr1H	25475356	T	G	0/0	1/1	0/0	0	1	chr1H_25475356
chr1H	25475443	C	T	0/0	1/1	0/0	0	1	chr1H_25475443
chr1H	25475451	G	C	0/0	1/1	0/0	0	1	chr1H_25475451
chr1H	25475612	C	G	0/0	1/1	0/0	0	1	chr1H_25475612
chr1H	25475643	T	C	0/0	1/1	0/0	0	1	chr1H_25475643
chr1H	25475881	G	A	0/0	1/1	0/0	0	1	chr1H_25475881
chr1H	25475908	G	A	0/0	1/1	0/0	0	1	chr1H_25475908
chr1H	26079457	T	G	0/0	1/1	0/0	0	1	chr1H_26079457
chr1H	26081529	C	G	0/0	1/1	0/0	0	1	chr1H_26081529
chr1H	26083095	T	C	0/0	1/1	0/0	0	1	chr1H_26083095
chr1H	26084495	A	G	0/0	1/1	0/0	0	1	chr1H_26084495
chr1H	26286038	G	A	0/0	1/1	0/0	0	1	chr1H_26286038
chr1H	26312613	C	A	0/0	1/1	0/0	0	1	chr1H_26312613
chr1H	26313293	C	T	0/0	1/1	0/0	0	1	chr1H_26313293
chr1H	26313574	G	A	0/0	1/1	0/0	0	1	chr1H_26313574
chr1H	26314832	T	C	0/0	1/1	0/0	0	1	chr1H_26314832
chr1H	26315308	C	T	0/0	1/1	0/0	0	1	chr1H_26315308
chr1H	26609311	A	G	0/0	1/1	0/0	0	1	chr1H_26609311
chr1H	26609410	A	C	0/0	1/1	0/0	0	1	chr1H_26609410
chr1H	26609886	T	C	0/0	1/1	0/0	0	1	chr1H_26609886
chr1H	26609899	A	T	0/0	1/1	0/0	0	1	chr1H_26609899
chr1H	26610017	A	G	0/0	1/1	0/0	0	1	chr1H_26610017
chr1H	26610500	C	G	0/0	1/1	0/0	0	1	chr1H_26610500
chr1H	26610656	A	G	0/0	1/1	0/0	0	1	chr1H_26610656
chr1H	26611306	T	G	0/0	1/1	0/0	0	1	chr1H_26611306
chr1H	26613183	T	C	0/0	1/1	0/0	0	1	chr1H_26613183
chr1H	26613203	A	G	0/0	1/1	0/0	0	1	chr1H_26613203
chr1H	26613558	A	G	0/0	1/1	0/0	0	1	chr1H_26613558
chr1H	26613801	G	A	0/0	1/1	0/0	0	1	chr1H_26613801
chr1H	26614356	T	C	0/0	1/1	0/0	0	1	chr1H_26614356
chr1H	26614409	C	T	0/0	1/1	0/0	0	1	chr1H_26614409
chr1H	26614414	G	A	0/0	1/1	0/0	0	1	chr1H_26614414
chr1H	26614449	A	G	0/0	1/1	0/0	0	1	chr1H_26614449
chr1H	26614452	C	T	0/0	1/1	0/0	0	1	chr1H_26614452
chr1H	26614458	T	C	0/0	1/1	0/0	0	1	chr1H_26614458
chr1H	26614483	G	T	0/0	1/1	0/0	0	1	chr1H_26614483
chr1H	26615001	C	T	0/0	1/1	0/0	0	1	chr1H_26615001
chr1H	26615030	C	G	0/0	1/1	0/0	0	1	chr1H_26615030
chr1H	26616406	G	T	0/0	1/1	0/0	0	1	chr1H_26616406
chr1H	26860027	C	T	0/0	1/1	0/0	0	1	chr1H_26860027
chr1H	26862235	T	C	0/0	1/1	0/0	0	1	chr1H_26862235
chr1H	26862541	T	C	0/0	1/1	0/0	0	1	chr1H_26862541
chr1H	26863487	G	A	0/0	1/1	0/0	0	1	chr1H_26863487
chr1H	26865190	T	C	0/0	1/1	0/0	0	1	chr1H_26865190
chr1H	26865997	T	C	0/0	1/1	0/0	0	1	chr1H_26865997
chr1H	26866011	C	T	0/0	1/1	0/0	0	1	chr1H_26866011
chr1H	26866117	G	C	0/0	1/1	0/0	0	1	chr1H_26866117
chr1H	26866793	G	C	0/0	1/1	0/0	0	1	chr1H_26866793
chr1H	26866826	A	C	0/0	1/1	0/0	0	1	chr1H_26866826
chr1H	26866953	T	C	0/0	1/1	0/0	0	1	chr1H_26866953
chr1H	26867001	T	C	0/0	1/1	0/0	0	1	chr1H_26867001
chr1H	26938939	T	C	0/0	1/1	0/0	0	1	chr1H_26938939
chr1H	26939231	A	G	0/0	1/1	0/0	0	1	chr1H_26939231
chr1H	26947408	A	G	0/0	1/1	0/0	0	1	chr1H_26947408
chr1H	26950868	G	T	0/0	1/1	0/0	0	1	chr1H_26950868
chr1H	26951057	T	G	0/0	1/1	0/0	0	1	chr1H_26951057
chr1H	27448648	C	G	0/0	1/1	0/0	0	1	chr1H_27448648
chr1H	27449398	A	G	0/0	1/1	0/0	0	1	chr1H_27449398
chr1H	27449883	G	A	0/0	1/1	0/0	0	1	chr1H_27449883
chr1H	28453031	A	C	0/0	1/1	0/0	0	1	chr1H_28453031
chr1H	28453343	T	G	0/0	1/1	0/0	0	1	chr1H_28453343
chr1H	28453373	G	A	0/0	1/1	0/0	0	1	chr1H_28453373
chr1H	28453565	G	A	0/0	1/1	0/0	0	1	chr1H_28453565
chr1H	28454001	G	C	0/0	1/1	0/0	0	1	chr1H_28454001
chr1H	28532817	T	C	0/0	1/1	0/0	0	1	chr1H_28532817
chr1H	28532819	G	A	0/0	1/1	0/0	0	1	chr1H_28532819
chr1H	28532860	A	T	0/0	1/1	0/0	0	1	chr1H_28532860
chr1H	28532864	C	A	0/0	1/1	0/0	0	1	chr1H_28532864
chr1H	28533285	G	A	0/0	1/1	0/0	0	1	chr1H_28533285
chr1H	28534430	A	C	0/0	1/1	0/0	0	1	chr1H_28534430
chr1H	28536043	C	A	0/0	1/1	0/0	0	1	chr1H_28536043
chr1H	28669046	T	A	0/0	1/1	0/0	0	1	chr1H_28669046
chr1H	28669066	G	A	0/0	1/1	0/0	0	1	chr1H_28669066
chr1H	28669276	C	T	0/0	1/1	0/0	0	1	chr1H_28669276
chr1H	28669424	T	A	0/0	1/1	0/0	0	1	chr1H_28669424
chr1H	28669738	G	A	0/0	1/1	0/0	0	1	chr1H_28669738
chr1H	28669953	T	A	0/0	1/1	0/0	0	1	chr1H_28669953
chr1H	28670135	C	G	0/0	1/1	0/0	0	1	chr1H_28670135
chr1H	28670270	G	A	0/0	1/1	0/0	0	1	chr1H_28670270
chr1H	28670278	T	C	0/0	1/1	0/0	0	1	chr1H_28670278
chr1H	28670384	C	T	0/0	1/1	0/0	0	1	chr1H_28670384
chr1H	28670400	A	T	0/0	1/1	0/0	0	1	chr1H_28670400
chr1H	28670529	A	G	0/0	1/1	0/0	0	1	chr1H_28670529
chr1H	28670539	C	T	0/0	1/1	0/0	0	1	chr1H_28670539
chr1H	28670637	G	C	0/0	1/1	0/0	0	1	chr1H_28670637
chr1H	28670659	G	A	0/0	1/1	0/0	0	1	chr1H_28670659
chr1H	28670817	G	A	0/0	1/1	0/0	0	1	chr1H_28670817
chr1H	28670854	G	C	0/0	1/1	0/0	0	1	chr1H_28670854
chr1H	28671448	A	G	0/0	1/1	0/0	0	1	chr1H_28671448
chr1H	28671476	G	A	0/0	1/1	0/0	0	1	chr1H_28671476
chr1H	28671483	G	T	0/0	1/1	0/0	0	1	chr1H_28671483
chr1H	28671585	T	C	0/0	1/1	0/0	0	1	chr1H_28671585
chr1H	28671586	C	A	0/0	1/1	0/0	0	1	chr1H_28671586
chr1H	28671609	C	G	0/0	1/1	0/0	0	1	chr1H_28671609
chr1H	28671611	T	C	0/0	1/1	0/0	0	1	chr1H_28671611
chr1H	28671612	T	C	0/0	1/1	0/0	0	1	chr1H_28671612
chr1H	28671613	T	C	0/0	1/1	0/0	0	1	chr1H_28671613
chr1H	28671886	T	G	0/0	1/1	0/0	0	1	chr1H_28671886
chr1H	28672211	G	A	0/0	1/1	0/0	0	1	chr1H_28672211
chr1H	28672346	G	A	0/0	1/1	0/0	0	1	chr1H_28672346
chr1H	28672575	A	G	0/0	1/1	0/0	0	1	chr1H_28672575
chr1H	28755762	A	G	1/1	1/1	1/1	1	1	chr1H_28755762
chr1H	28755778	G	A	1/1	1/1	1/1	1	1	chr1H_28755778
chr1H	28755833	C	G	1/1	1/1	1/1	1	1	chr1H_28755833
chr1H	29083760	T	C	0/0	1/1	0/0	0	1	chr1H_29083760
chr1H	29083808	A	G	0/0	1/1	0/0	0	1	chr1H_29083808
chr1H	29083865	C	G	0/0	1/1	0/0	0	1	chr1H_29083865
chr1H	29083902	A	G	0/0	1/1	0/0	0	1	chr1H_29083902
chr1H	29083992	G	C	0/0	1/1	0/0	0	1	chr1H_29083992
chr1H	29084048	A	G	0/0	1/1	0/0	0	1	chr1H_29084048
chr1H	29682348	C	A	0/0	0/0	0/0	1	1	chr1H_29682348
chr1H	31575689	T	G	0/0	1/1	0/0	0	1	chr1H_31575689
chr1H	31594992	G	A	0/0	0/0	0/0	1	1	chr1H_31594992
chr1H	32942343	T	G	0/0	1/1	0/0	0	1	chr1H_32942343
chr1H	34336267	T	C	0/0	1/1	0/0	0	1	chr1H_34336267
chr1H	35910787	A	T	0/0	1/1	0/0	0	1	chr1H_35910787
chr1H	36266374	C	A	0/0	0/0	0/0	1	1	chr1H_36266374
chr1H	37894232	T	G	1/1	1/1	1/1	1	1	chr1H_37894232
chr1H	37894233	G	T	1/1	1/1	1/1	1	1	chr1H_37894233
chr1H	38171579	A	T	0/0	0/0	1/1	1	0	chr1H_38171579
chr1H	38171581	A	T	0/0	0/0	1/1	1	0	chr1H_38171581
chr1H	40808534	G	A	0/0	1/1	0/0	0	1	chr1H_40808534
chr1H	41650218	T	C	0/0	1/1	0/0	0	1	chr1H_41650218
chr1H	41650298	C	T	0/0	1/1	0/0	0	1	chr1H_41650298
chr1H	41650358	C	T	0/0	1/1	0/0	0	1	chr1H_41650358
chr1H	41650428	T	G	0/0	1/1	0/0	0	1	chr1H_41650428
chr1H	41650532	C	T	0/0	1/1	0/0	0	1	chr1H_41650532
chr1H	41650540	T	C	0/0	1/1	0/0	0	1	chr1H_41650540
chr1H	41977389	T	G	0/0	1/1	0/0	0	1	chr1H_41977389
chr1H	41977429	C	A	0/0	1/1	0/0	0	1	chr1H_41977429
chr1H	41977435	C	T	0/0	1/1	0/0	0	1	chr1H_41977435
chr1H	41977450	G	A	0/0	1/1	0/0	0	1	chr1H_41977450
chr1H	41977459	A	C	0/0	1/1	0/0	0	1	chr1H_41977459
chr1H	41977519	A	G	0/0	1/1	0/0	0	1	chr1H_41977519
chr1H	41978280	G	T	0/0	1/1	0/0	0	1	chr1H_41978280
chr1H	42173108	T	C	0/0	1/1	0/0	0	1	chr1H_42173108
chr1H	42173167	C	T	0/0	1/1	0/0	0	1	chr1H_42173167
chr1H	42174819	T	C	0/0	1/1	0/0	0	1	chr1H_42174819
chr1H	42175107	C	T	0/0	1/1	0/0	0	1	chr1H_42175107
chr1H	42175736	C	T	0/0	1/1	0/0	0	1	chr1H_42175736
chr1H	42175772	C	T	0/0	1/1	0/0	0	1	chr1H_42175772
chr1H	42175802	T	C	0/0	1/1	0/0	0	1	chr1H_42175802
chr1H	42175982	C	T	0/0	1/1	0/0	0	1	chr1H_42175982
chr1H	42176583	G	T	0/0	1/1	0/0	0	1	chr1H_42176583
chr1H	42176785	T	C	0/0	1/1	0/0	0	1	chr1H_42176785
chr1H	42176792	T	C	0/0	1/1	0/0	0	1	chr1H_42176792
chr1H	42176816	A	T	0/0	1/1	0/0	0	1	chr1H_42176816
chr1H	42176855	T	C	0/0	1/1	0/0	0	1	chr1H_42176855
chr1H	42177037	G	T	0/0	1/1	0/0	0	1	chr1H_42177037
chr1H	42177670	A	G	0/0	1/1	0/0	0	1	chr1H_42177670
chr1H	42177911	A	G	0/0	1/1	0/0	0	1	chr1H_42177911
chr1H	42177950	C	T	0/0	1/1	0/0	0	1	chr1H_42177950
chr1H	42177988	T	C	0/0	1/1	0/0	0	1	chr1H_42177988
chr1H	42177992	G	A	0/0	1/1	0/0	0	1	chr1H_42177992
chr1H	42178010	T	C	0/0	1/1	0/0	0	1	chr1H_42178010
chr1H	42178016	G	C	0/0	1/1	0/0	0	1	chr1H_42178016
chr1H	42179113	A	G	0/0	1/1	0/0	0	1	chr1H_42179113
chr1H	42179142	C	T	0/0	1/1	0/0	0	1	chr1H_42179142
chr1H	42179143	A	C	0/0	1/1	0/0	0	1	chr1H_42179143
chr1H	42179173	A	G	0/0	1/1	0/0	0	1	chr1H_42179173
chr1H	42179251	T	C	0/0	1/1	0/0	0	1	chr1H_42179251
chr1H	42179290	T	C	0/0	1/1	0/0	0	1	chr1H_42179290
chr1H	42179316	G	T	0/0	1/1	0/0	0	1	chr1H_42179316
chr1H	42179805	T	G	0/0	1/1	0/0	0	1	chr1H_42179805
chr1H	42179959	G	T	0/0	1/1	0/0	0	1	chr1H_42179959
chr1H	42179968	A	G	0/0	1/1	0/0	0	1	chr1H_42179968
chr1H	42179978	C	G	0/0	1/1	0/0	0	1	chr1H_42179978
chr1H	42179981	A	C	0/0	1/1	0/0	0	1	chr1H_42179981
chr1H	42179987	T	C	0/0	1/1	0/0	0	1	chr1H_42179987
chr1H	42180107	C	T	0/0	1/1	0/0	0	1	chr1H_42180107
chr1H	42180157	C	G	0/0	1/1	0/0	0	1	chr1H_42180157
chr1H	42509348	A	C	0/0	1/1	0/0	0	1	chr1H_42509348
chr1H	42512496	G	A	0/0	1/1	0/0	0	1	chr1H_42512496
chr1H	42513413	T	C	0/0	1/1	0/0	0	1	chr1H_42513413
chr1H	42514763	C	A	0/0	1/1	0/0	0	1	chr1H_42514763
chr1H	42520276	T	G	0/0	1/1	0/0	0	1	chr1H_42520276
chr1H	42698782	A	G	0/0	1/1	0/0	0	1	chr1H_42698782
chr1H	42700018	C	T	0/0	1/1	0/0	0	1	chr1H_42700018
chr1H	42702185	G	A	0/0	1/1	0/0	0	1	chr1H_42702185
chr1H	42910466	C	T	0/0	1/1	0/0	0	1	chr1H_42910466
chr1H	42911634	G	T	0/0	1/1	0/0	0	1	chr1H_42911634
chr1H	42914874	C	G	0/0	1/1	0/0	0	1	chr1H_42914874
chr1H	42915495	A	C	0/0	1/1	0/0	0	1	chr1H_42915495
chr1H	43354903	G	C	0/0	1/1	0/0	0	1	chr1H_43354903
chr1H	43355014	G	C	0/0	1/1	0/0	0	1	chr1H_43355014
chr1H	43361467	C	T	0/0	1/1	0/0	0	1	chr1H_43361467
chr1H	43361519	G	A	0/0	1/1	0/0	0	1	chr1H_43361519
chr1H	43361564	C	T	0/0	1/1	0/0	0	1	chr1H_43361564
chr1H	43361966	G	T	0/0	1/1	0/0	0	1	chr1H_43361966
chr1H	43362143	T	C	0/0	1/1	0/0	0	1	chr1H_43362143
chr1H	43455805	T	C	0/0	1/1	0/0	0	1	chr1H_43455805
chr1H	43456051	C	G	0/0	1/1	0/0	0	1	chr1H_43456051
chr1H	43456087	G	A	0/0	1/1	0/0	0	1	chr1H_43456087
chr1H	43456559	C	A	0/0	1/1	0/0	0	1	chr1H_43456559
chr1H	43456730	C	T	0/0	1/1	0/0	0	1	chr1H_43456730
chr1H	43461083	G	A	0/0	1/1	0/0	0	1	chr1H_43461083
chr1H	43461146	T	C	0/0	1/1	0/0	0	1	chr1H_43461146
chr1H	43461207	A	G	0/0	1/1	0/0	0	1	chr1H_43461207
chr1H	43461422	T	G	0/0	1/1	0/0	0	1	chr1H_43461422
chr1H	43461431	T	C	0/0	1/1	0/0	0	1	chr1H_43461431
chr1H	43673924	A	C	0/0	1/1	0/0	0	1	chr1H_43673924
chr1H	43675358	A	G	0/0	1/1	0/0	0	1	chr1H_43675358
chr1H	43675932	C	T	0/0	1/1	0/0	0	1	chr1H_43675932
chr1H	43873903	C	T	0/0	1/1	0/0	0	1	chr1H_43873903
chr1H	43874022	C	G	0/0	1/1	0/0	0	1	chr1H_43874022
chr1H	43874093	G	A	0/0	1/1	0/0	0	1	chr1H_43874093
chr1H	43874115	G	T	0/0	1/1	0/0	0	1	chr1H_43874115
chr1H	43874147	T	G	0/0	1/1	0/0	0	1	chr1H_43874147
chr1H	43874232	G	C	0/0	1/1	0/0	0	1	chr1H_43874232
chr1H	43874542	C	T	0/0	1/1	0/0	0	1	chr1H_43874542
chr1H	43874556	G	A	0/0	1/1	0/0	0	1	chr1H_43874556
chr1H	45139434	C	T	0/0	1/1	0/0	0	1	chr1H_45139434
chr1H	45156502	C	A	0/0	0/0	0/0	1	1	chr1H_45156502
chr1H	45625417	A	C	1/1	1/1	1/1	1	1	chr1H_45625417
chr1H	45625460	C	T	1/1	1/1	1/1	1	1	chr1H_45625460
chr1H	45625605	G	T	1/1	1/1	1/1	1	1	chr1H_45625605
chr1H	50061962	T	G	0/0	0/0	1/1	1	0	chr1H_50061962
chr1H	53230863	G	T	0/0	1/1	0/0	0	1	chr1H_53230863
chr1H	53230865	T	G	0/0	1/1	0/0	0	1	chr1H_53230865
chr1H	53416741	A	G	0/0	0/0	0/0	1	1	chr1H_53416741
chr1H	55470621	C	T	0/0	1/1	0/0	0	1	chr1H_55470621
chr1H	56169484	C	T	0/0	1/1	0/0	0	1	chr1H_56169484
chr1H	56170061	C	G	0/0	1/1	0/0	0	1	chr1H_56170061
chr1H	56170062	C	A	0/0	1/1	0/0	0	1	chr1H_56170062
chr1H	56170118	T	C	0/0	1/1	0/0	0	1	chr1H_56170118
chr1H	56170302	A	G	0/0	1/1	0/0	0	1	chr1H_56170302
chr1H	56170308	A	G	0/0	1/1	0/0	0	1	chr1H_56170308
chr1H	56170317	T	C	0/0	1/1	0/0	0	1	chr1H_56170317
chr1H	56170374	G	A	0/0	1/1	0/0	0	1	chr1H_56170374
chr1H	56174793	C	A	0/0	1/1	0/0	0	1	chr1H_56174793
chr1H	56786372	A	G	0/0	1/1	0/0	0	1	chr1H_56786372
chr1H	56786373	T	C	0/0	1/1	0/0	0	1	chr1H_56786373
chr1H	56786559	T	C	0/0	1/1	0/0	0	1	chr1H_56786559
chr1H	56787220	C	A	0/0	1/1	0/0	0	1	chr1H_56787220
chr1H	56886141	G	T	0/0	1/1	0/0	0	1	chr1H_56886141
chr1H	56889141	G	A	0/0	1/1	0/0	0	1	chr1H_56889141
chr1H	56890415	A	G	0/0	1/1	0/0	0	1	chr1H_56890415
chr1H	57222205	C	G	1/1	1/1	1/1	1	1	chr1H_57222205
chr1H	57222206	G	A	1/1	1/1	1/1	1	1	chr1H_57222206
chr1H	57222244	T	G	1/1	1/1	1/1	1	1	chr1H_57222244
chr1H	57222385	T	A	1/1	1/1	1/1	1	1	chr1H_57222385
chr1H	57222401	G	C	1/1	1/1	1/1	1	1	chr1H_57222401
chr1H	57222417	C	G	1/1	1/1	1/1	1	1	chr1H_57222417
chr1H	57222446	A	G	1/1	1/1	1/1	1	1	chr1H_57222446
chr1H	57222457	A	G	1/1	1/1	1/1	1	1	chr1H_57222457
chr1H	57222502	A	G	1/1	1/1	1/1	1	1	chr1H_57222502
chr1H	57222508	T	C	1/1	1/1	1/1	1	1	chr1H_57222508
chr1H	57222545	A	G	1/1	1/1	1/1	1	1	chr1H_57222545
chr1H	57222548	A	G	1/1	1/1	1/1	1	1	chr1H_57222548
chr1H	57222553	A	G	1/1	1/1	1/1	1	1	chr1H_57222553
chr1H	57305258	C	G	0/0	1/1	0/0	0	1	chr1H_57305258
chr1H	57306417	G	C	0/0	1/1	0/0	0	1	chr1H_57306417
chr1H	57367117	G	A	0/0	1/1	0/0	0	1	chr1H_57367117
chr1H	57367235	G	A	0/0	1/1	0/0	0	1	chr1H_57367235
chr1H	57367282	C	G	0/0	1/1	0/0	0	1	chr1H_57367282
chr1H	57367369	A	G	0/0	1/1	0/0	0	1	chr1H_57367369
chr1H	57369348	C	T	0/0	1/1	0/0	0	1	chr1H_57369348
chr1H	57369819	G	A	0/0	1/1	0/0	0	1	chr1H_57369819
chr1H	57370739	A	C	0/0	1/1	0/0	0	1	chr1H_57370739
chr1H	57372228	A	G	0/0	1/1	0/0	0	1	chr1H_57372228
chr1H	57372672	G	A	0/0	1/1	0/0	0	1	chr1H_57372672
chr1H	57375344	T	A	0/0	1/1	0/0	0	1	chr1H_57375344
chr1H	57375349	A	G	0/0	1/1	0/0	0	1	chr1H_57375349
chr1H	57377017	C	G	0/0	1/1	0/0	0	1	chr1H_57377017
chr1H	57764904	T	G	0/0	1/1	0/0	0	1	chr1H_57764904
chr1H	57765055	T	C	0/0	1/1	0/0	0	1	chr1H_57765055
chr1H	57769569	T	G	0/0	1/1	0/0	0	1	chr1H_57769569
chr1H	58335132	A	C	0/0	0/0	0/0	1	1	chr1H_58335132
chr1H	59725953	T	C	0/0	1/1	0/0	0	1	chr1H_59725953
chr1H	60171542	G	A	1/1	1/1	1/1	1	1	chr1H_60171542
chr1H	60171628	T	C	1/1	1/1	1/1	1	1	chr1H_60171628
chr1H	61332208	C	A	0/0	1/1	0/0	0	1	chr1H_61332208
chr1H	61773361	A	C	1/1	1/1	1/1	1	1	chr1H_61773361
chr1H	61774629	C	G	1/1	1/1	1/1	1	1	chr1H_61774629
chr1H	61840998	A	G	0/0	1/1	0/0	0	1	chr1H_61840998
chr1H	61921895	A	G	1/1	1/1	1/1	1	1	chr1H_61921895
chr1H	61921918	T	C	1/1	1/1	1/1	1	1	chr1H_61921918
chr1H	61922087	T	C	1/1	1/1	1/1	1	1	chr1H_61922087
chr1H	65528246	A	C	0/0	1/1	0/0	0	1	chr1H_65528246
chr1H	65530445	A	G	1/1	1/1	1/1	1	1	chr1H_65530445
chr1H	65557230	A	G	1/1	1/1	1/1	1	1	chr1H_65557230
chr1H	65557244	G	A	1/1	1/1	1/1	1	1	chr1H_65557244
chr1H	65557272	C	G	1/1	1/1	1/1	1	1	chr1H_65557272
chr1H	65561654	G	C	1/1	1/1	1/1	1	1	chr1H_65561654
chr1H	65561785	A	C	1/1	1/1	1/1	1	1	chr1H_65561785
chr1H	66024245	G	C	0/0	1/1	0/0	0	1	chr1H_66024245
chr1H	66024558	C	T	0/0	1/1	0/0	0	1	chr1H_66024558
chr1H	66084900	T	C	0/0	1/1	0/0	0	1	chr1H_66084900
chr1H	66085481	T	C	0/0	1/1	0/0	0	1	chr1H_66085481
chr1H	66193325	G	A	0/0	1/1	0/0	0	1	chr1H_66193325
chr1H	66197380	C	T	0/0	1/1	0/0	0	1	chr1H_66197380
chr1H	66220242	T	C	0/0	1/1	0/0	0	1	chr1H_66220242
chr1H	66220869	C	T	0/0	1/1	0/0	0	1	chr1H_66220869
chr1H	66221907	T	A	0/0	1/1	0/0	0	1	chr1H_66221907
chr1H	66223452	G	A	0/0	1/1	0/0	0	1	chr1H_66223452
chr1H	66223599	T	C	0/0	1/1	0/0	0	1	chr1H_66223599
chr1H	66223607	T	C	0/0	1/1	0/0	0	1	chr1H_66223607
chr1H	66223684	A	G	0/0	1/1	0/0	0	1	chr1H_66223684
chr1H	66223702	T	C	0/0	1/1	0/0	0	1	chr1H_66223702
chr1H	66224541	A	G	0/0	1/1	0/0	0	1	chr1H_66224541
chr1H	66735589	T	A	0/0	1/1	0/0	0	1	chr1H_66735589
chr1H	67013241	G	A	0/0	1/1	0/0	0	1	chr1H_67013241
chr1H	67059515	A	T	0/0	1/1	0/0	0	1	chr1H_67059515
chr1H	67060389	T	C	0/0	1/1	0/0	0	1	chr1H_67060389
chr1H	67749848	C	G	0/0	1/1	0/0	0	1	chr1H_67749848
chr1H	67749915	G	C	0/0	1/1	0/0	0	1	chr1H_67749915
chr1H	67749977	A	C	0/0	1/1	0/0	0	1	chr1H_67749977
chr1H	67749983	A	T	0/0	1/1	0/0	0	1	chr1H_67749983
chr1H	67749995	C	T	0/0	1/1	0/0	0	1	chr1H_67749995
chr1H	67749996	G	T	0/0	1/1	0/0	0	1	chr1H_67749996
chr1H	67750666	A	G	0/0	1/1	0/0	0	1	chr1H_67750666
chr1H	67750672	G	C	0/0	1/1	0/0	0	1	chr1H_67750672
chr1H	67750673	T	G	0/0	1/1	0/0	0	1	chr1H_67750673
chr1H	67750698	T	G	0/0	1/1	0/0	0	1	chr1H_67750698
chr1H	67750712	C	A	0/0	1/1	0/0	0	1	chr1H_67750712
chr1H	67750714	G	C	0/0	1/1	0/0	0	1	chr1H_67750714
chr1H	67753070	C	T	0/0	1/1	0/0	0	1	chr1H_67753070
chr1H	67753214	C	G	0/0	1/1	0/0	0	1	chr1H_67753214
chr1H	67753230	T	C	0/0	1/1	0/0	0	1	chr1H_67753230
chr1H	67753243	A	G	0/0	1/1	0/0	0	1	chr1H_67753243
chr1H	67753275	A	G	0/0	1/1	0/0	0	1	chr1H_67753275
chr1H	67753298	T	G	0/0	1/1	0/0	0	1	chr1H_67753298
chr1H	67753366	T	C	0/0	1/1	0/0	0	1	chr1H_67753366
chr1H	67753373	T	G	0/0	1/1	0/0	0	1	chr1H_67753373
chr1H	67753541	G	A	0/0	1/1	0/0	0	1	chr1H_67753541
chr1H	67753728	C	T	0/0	1/1	0/0	0	1	chr1H_67753728
chr1H	67753729	A	G	0/0	1/1	0/0	0	1	chr1H_67753729
chr1H	67753768	C	A	0/0	1/1	0/0	0	1	chr1H_67753768
chr1H	67753808	T	A	0/0	1/1	0/0	0	1	chr1H_67753808
chr1H	67753842	G	C	0/0	1/1	0/0	0	1	chr1H_67753842
chr1H	67753933	G	A	0/0	1/1	0/0	0	1	chr1H_67753933
chr1H	67754003	A	G	0/0	1/1	0/0	0	1	chr1H_67754003
chr1H	67754013	G	A	0/0	1/1	0/0	0	1	chr1H_67754013
chr1H	67754040	A	C	0/0	1/1	0/0	0	1	chr1H_67754040
chr1H	67754041	C	T	0/0	1/1	0/0	0	1	chr1H_67754041
chr1H	67754073	C	T	0/0	1/1	0/0	0	1	chr1H_67754073
chr1H	67754075	C	T	0/0	1/1	0/0	0	1	chr1H_67754075
chr1H	67754084	G	A	0/0	1/1	0/0	0	1	chr1H_67754084
chr1H	67754159	C	T	0/0	1/1	0/0	0	1	chr1H_67754159
chr1H	67754195	C	A	0/0	1/1	0/0	0	1	chr1H_67754195
chr1H	67754219	C	T	0/0	1/1	0/0	0	1	chr1H_67754219
chr1H	67754240	C	G	0/0	1/1	0/0	0	1	chr1H_67754240
chr1H	67754330	T	G	0/0	1/1	0/0	0	1	chr1H_67754330
chr1H	67754339	C	T	0/0	1/1	0/0	0	1	chr1H_67754339
chr1H	67754361	A	G	0/0	1/1	0/0	0	1	chr1H_67754361
chr1H	67754394	C	A	0/0	1/1	0/0	0	1	chr1H_67754394
chr1H	67754395	T	A	0/0	1/1	0/0	0	1	chr1H_67754395
chr1H	67754405	C	G	0/0	1/1	0/0	0	1	chr1H_67754405
chr1H	67754418	A	G	0/0	1/1	0/0	0	1	chr1H_67754418
chr1H	67754462	C	T	0/0	1/1	0/0	0	1	chr1H_67754462
chr1H	67754499	T	A	0/0	1/1	0/0	0	1	chr1H_67754499
chr1H	67754507	C	A	0/0	1/1	0/0	0	1	chr1H_67754507
chr1H	67754510	T	C	0/0	1/1	0/0	0	1	chr1H_67754510
chr1H	67754541	G	A	0/0	1/1	0/0	0	1	chr1H_67754541
chr1H	67754568	A	C	0/0	1/1	0/0	0	1	chr1H_67754568
chr1H	67755942	C	T	0/0	1/1	0/0	0	1	chr1H_67755942
chr1H	67755943	A	C	0/0	1/1	0/0	0	1	chr1H_67755943
chr1H	67755944	A	G	0/0	1/1	0/0	0	1	chr1H_67755944
chr1H	67755948	T	A	0/0	1/1	0/0	0	1	chr1H_67755948
chr1H	67755968	G	C	0/0	1/1	0/0	0	1	chr1H_67755968
chr1H	67756057	T	A	0/0	1/1	0/0	0	1	chr1H_67756057
chr1H	67756083	G	A	0/0	1/1	0/0	0	1	chr1H_67756083
chr1H	67756166	T	G	0/0	1/1	0/0	0	1	chr1H_67756166
chr1H	67756180	T	C	0/0	1/1	0/0	0	1	chr1H_67756180
chr1H	67756391	C	T	0/0	1/1	0/0	0	1	chr1H_67756391
chr1H	67764863	G	A	0/0	1/1	0/0	0	1	chr1H_67764863
chr1H	67766698	T	C	0/0	1/1	0/0	0	1	chr1H_67766698
chr1H	67766774	G	A	0/0	1/1	0/0	0	1	chr1H_67766774
chr1H	68137360	C	A	0/0	1/1	0/0	0	1	chr1H_68137360
chr1H	68145362	G	A	1/1	1/1	1/1	1	1	chr1H_68145362
chr1H	68145363	T	C	1/1	1/1	1/1	1	1	chr1H_68145363
chr1H	68464012	G	A	0/0	1/1	0/0	0	1	chr1H_68464012
chr1H	68464085	C	T	0/0	1/1	0/0	0	1	chr1H_68464085
chr1H	68464353	A	G	0/0	1/1	0/0	0	1	chr1H_68464353
chr1H	68464527	C	A	0/0	1/1	0/0	0	1	chr1H_68464527
chr1H	68465442	A	G	0/0	1/1	0/0	0	1	chr1H_68465442
chr1H	68465535	G	C	0/0	1/1	0/0	0	1	chr1H_68465535
chr1H	68466959	C	T	0/0	1/1	0/0	0	1	chr1H_68466959
chr1H	68467206	G	T	0/0	1/1	0/0	0	1	chr1H_68467206
chr1H	68870259	T	C	0/0	1/1	0/0	0	1	chr1H_68870259
chr1H	68876259	A	G	0/0	1/1	0/0	0	1	chr1H_68876259
chr1H	68883071	C	T	0/0	1/1	0/0	0	1	chr1H_68883071
chr1H	68883464	A	G	0/0	1/1	0/0	0	1	chr1H_68883464
chr1H	69371421	G	C	0/0	1/1	0/0	0	1	chr1H_69371421
chr1H	69867686	T	C	0/0	1/1	0/0	0	1	chr1H_69867686
chr1H	69869404	A	C	0/0	1/1	0/0	0	1	chr1H_69869404
chr1H	69871289	A	G	0/0	1/1	0/0	0	1	chr1H_69871289
chr1H	70186745	C	T	0/0	1/1	0/0	0	1	chr1H_70186745
chr1H	70186768	T	C	0/0	1/1	0/0	0	1	chr1H_70186768
chr1H	70186912	G	A	0/0	1/1	0/0	0	1	chr1H_70186912
chr1H	70187275	A	G	0/0	1/1	0/0	0	1	chr1H_70187275
chr1H	70187915	T	C	0/0	1/1	0/0	0	1	chr1H_70187915
chr1H	70376514	C	T	0/0	1/1	0/0	0	1	chr1H_70376514
chr1H	70382857	A	C	0/0	1/1	0/0	0	1	chr1H_70382857
chr1H	70383499	G	C	0/0	1/1	0/0	0	1	chr1H_70383499
chr1H	70384254	G	A	0/0	1/1	0/0	0	1	chr1H_70384254
chr1H	70384296	C	A	0/0	1/1	0/0	0	1	chr1H_70384296
chr1H	70431650	T	A	1/1	1/1	1/1	1	1	chr1H_70431650
chr1H	70431731	A	G	1/1	1/1	1/1	1	1	chr1H_70431731
chr1H	70555166	T	C	0/0	1/1	0/0	0	1	chr1H_70555166
chr1H	71083240	T	A	0/0	1/1	0/0	0	1	chr1H_71083240
chr1H	71085419	C	T	0/0	1/1	0/0	0	1	chr1H_71085419
chr1H	73419897	A	G	0/0	1/1	0/0	0	1	chr1H_73419897
chr1H	73421107	G	A	0/0	1/1	0/0	0	1	chr1H_73421107
chr1H	73421934	G	A	0/0	1/1	0/0	0	1	chr1H_73421934
chr1H	73425428	T	C	0/0	1/1	0/0	0	1	chr1H_73425428
chr1H	73425512	G	A	0/0	1/1	0/0	0	1	chr1H_73425512
chr1H	74425439	A	T	0/0	1/1	0/0	0	1	chr1H_74425439
chr1H	75078856	G	T	0/0	1/1	0/0	0	1	chr1H_75078856
chr1H	75961054	A	G	1/1	1/1	1/1	1	1	chr1H_75961054
chr1H	76800879	C	A	1/1	1/1	1/1	1	1	chr1H_76800879
chr1H	76800880	A	T	1/1	1/1	1/1	1	1	chr1H_76800880
chr1H	76803910	C	T	0/0	1/1	0/0	0	1	chr1H_76803910
chr1H	76803973	C	G	0/0	1/1	0/0	0	1	chr1H_76803973
chr1H	76890173	T	A	0/0	1/1	0/0	0	1	chr1H_76890173
chr1H	76891693	T	G	0/0	1/1	0/0	0	1	chr1H_76891693
chr1H	76894332	T	C	0/0	1/1	0/0	0	1	chr1H_76894332
chr1H	78796561	T	C	0/0	1/1	0/0	0	1	chr1H_78796561
chr1H	80375049	C	T	1/1	1/1	1/1	1	1	chr1H_80375049
chr1H	85121416	C	T	0/0	1/1	0/0	0	1	chr1H_85121416
chr1H	85887642	A	G	0/0	1/1	0/0	0	1	chr1H_85887642
chr1H	85892160	T	A	1/1	1/1	1/1	1	1	chr1H_85892160
chr1H	85892185	T	C	1/1	1/1	1/1	1	1	chr1H_85892185
chr1H	85892210	C	T	1/1	1/1	1/1	1	1	chr1H_85892210
chr1H	85892216	C	T	1/1	1/1	1/1	1	1	chr1H_85892216
chr1H	85892258	A	G	1/1	1/1	1/1	1	1	chr1H_85892258
chr1H	85892305	T	C	1/1	1/1	1/1	1	1	chr1H_85892305
chr1H	85892307	A	G	1/1	1/1	1/1	1	1	chr1H_85892307
chr1H	85892310	G	T	1/1	1/1	1/1	1	1	chr1H_85892310
chr1H	85892447	A	G	1/1	1/1	1/1	1	1	chr1H_85892447
chr1H	85892455	A	G	1/1	1/1	1/1	1	1	chr1H_85892455
chr1H	86109827	C	T	1/1	1/1	1/1	1	1	chr1H_86109827
chr1H	86114446	C	T	1/1	1/1	1/1	1	1	chr1H_86114446
chr1H	86734075	G	C	1/1	1/1	1/1	1	1	chr1H_86734075
chr1H	86734079	T	C	1/1	1/1	1/1	1	1	chr1H_86734079
chr1H	86734129	A	G	1/1	1/1	1/1	1	1	chr1H_86734129
chr1H	86735263	G	A	1/1	1/1	1/1	1	1	chr1H_86735263
chr1H	88075551	A	G	1/1	1/1	1/1	1	1	chr1H_88075551
chr1H	88076656	A	G	1/1	1/1	1/1	1	1	chr1H_88076656
chr1H	88079144	C	G	1/1	1/1	1/1	1	1	chr1H_88079144
chr1H	88079151	G	A	1/1	1/1	1/1	1	1	chr1H_88079151
chr1H	92507317	C	G	0/0	0/0	0/0	1	1	chr1H_92507317
chr1H	93951971	A	G	0/0	1/1	0/0	0	1	chr1H_93951971
chr1H	96533397	G	T	0/0	1/1	0/0	0	1	chr1H_96533397
chr1H	100320260	G	C	0/0	1/1	0/0	0	1	chr1H_100320260
chr1H	103849354	T	C	0/0	1/1	0/0	0	1	chr1H_103849354
chr1H	111528676	T	C	0/0	1/1	0/0	0	1	chr1H_111528676
chr1H	111537223	A	G	0/0	1/1	0/0	0	1	chr1H_111537223
chr1H	111537502	G	A	0/0	1/1	0/0	0	1	chr1H_111537502
chr1H	111540465	T	C	0/0	1/1	0/0	0	1	chr1H_111540465
chr1H	113265864	C	A	0/0	1/1	0/0	0	1	chr1H_113265864
chr1H	115368211	T	C	1/1	1/1	1/1	1	1	chr1H_115368211
chr1H	115374283	C	G	1/1	1/1	1/1	1	1	chr1H_115374283
chr1H	115378825	A	G	1/1	1/1	1/1	1	1	chr1H_115378825
chr1H	115378934	G	C	1/1	1/1	1/1	1	1	chr1H_115378934
chr1H	115380339	A	C	1/1	1/1	1/1	1	1	chr1H_115380339
chr1H	115388496	T	C	1/1	1/1	0/0	1	0	chr1H_115388496
chr1H	115388517	C	A	1/1	1/1	1/1	1	1	chr1H_115388517
chr1H	115406631	C	G	1/1	1/1	1/1	1	1	chr1H_115406631
chr1H	115411245	G	A	1/1	1/1	1/1	1	1	chr1H_115411245
chr1H	116022059	T	C	0/0	1/1	0/0	0	1	chr1H_116022059
chr1H	119368494	G	A	0/0	1/1	0/0	0	1	chr1H_119368494
chr1H	120127726	C	G	1/1	1/1	1/1	1	1	chr1H_120127726
chr1H	120356146	T	C	0/0	1/1	0/0	0	1	chr1H_120356146
chr1H	140846721	C	T	0/0	1/1	0/0	0	1	chr1H_140846721
chr1H	149152177	T	C	0/0	1/1	0/0	0	1	chr1H_149152177
chr1H	156998113	A	C	0/0	1/1	0/0	0	1	chr1H_156998113
chr1H	157131516	G	A	0/0	1/1	0/0	0	1	chr1H_157131516
chr1H	157182215	T	C	0/0	1/1	0/0	0	1	chr1H_157182215
chr1H	157182411	T	C	0/0	1/1	0/0	0	1	chr1H_157182411
chr1H	160923605	A	G	0/0	1/1	0/0	0	1	chr1H_160923605
chr1H	163938842	T	G	0/0	0/0	0/0	1	1	chr1H_163938842
chr1H	163938843	A	C	0/0	0/0	0/0	1	1	chr1H_163938843
chr1H	169720856	C	A	0/0	0/0	0/0	1	1	chr1H_169720856
chr1H	170025974	T	A	0/0	1/1	0/0	0	1	chr1H_170025974
chr1H	171314234	A	C	0/0	0/0	0/0	1	1	chr1H_171314234
chr1H	175263522	A	G	0/0	1/1	0/0	0	1	chr1H_175263522
chr1H	177404383	T	G	0/0	1/1	0/0	0	1	chr1H_177404383
chr1H	189430053	A	T	0/0	0/0	0/0	1	1	chr1H_189430053
chr1H	190695733	A	G	0/0	0/0	0/0	1	1	chr1H_190695733
chr1H	190695735	T	A	0/0	0/0	0/0	1	1	chr1H_190695735
chr1H	190695736	G	T	0/0	0/0	0/0	1	1	chr1H_190695736
chr1H	190695738	T	A	0/0	0/0	0/0	1	1	chr1H_190695738
chr1H	194519432	C	A	0/0	1/1	0/0	0	1	chr1H_194519432
chr1H	195519279	C	T	0/0	1/1	0/0	0	1	chr1H_195519279
chr1H	200285958	T	C	0/0	0/0	0/0	1	1	chr1H_200285958
chr1H	200285959	G	A	0/0	0/0	0/0	1	1	chr1H_200285959
chr1H	200285966	A	G	0/0	0/0	0/0	1	1	chr1H_200285966
chr1H	200288663	C	G	0/0	0/0	0/0	1	1	chr1H_200288663
chr1H	207820651	T	C	0/0	1/1	0/0	0	1	chr1H_207820651
chr1H	207822669	G	A	0/0	1/1	0/0	0	1	chr1H_207822669
chr1H	210159167	C	T	0/0	0/0	0/0	1	1	chr1H_210159167
chr1H	215188489	T	C	0/0	0/0	0/0	1	1	chr1H_215188489
chr1H	222596552	A	G	0/0	1/1	0/0	0	1	chr1H_222596552
chr1H	222599206	C	A	0/0	1/1	0/0	0	1	chr1H_222599206
chr1H	227349572	T	C	0/0	1/1	0/0	0	1	chr1H_227349572
chr1H	230528450	G	A	0/0	1/1	0/0	0	1	chr1H_230528450
chr1H	231160480	C	T	0/0	1/1	0/0	0	1	chr1H_231160480
chr1H	231536151	C	A	0/0	1/1	0/0	0	1	chr1H_231536151
chr1H	231536152	G	A	0/0	1/1	0/0	0	1	chr1H_231536152
chr1H	231879378	G	C	0/0	1/1	0/0	0	1	chr1H_231879378
chr1H	233552038	G	A	0/0	0/0	0/0	1	1	chr1H_233552038
chr1H	234114419	T	C	0/0	1/1	0/0	0	1	chr1H_234114419
chr1H	235419825	G	T	0/0	1/1	0/0	0	1	chr1H_235419825
chr1H	235577013	G	A	0/0	1/1	0/0	0	1	chr1H_235577013
chr1H	235577838	G	A	0/0	1/1	0/0	0	1	chr1H_235577838
chr1H	235579015	G	A	0/0	1/1	0/0	0	1	chr1H_235579015
chr1H	235585041	G	A	0/0	1/1	0/0	0	1	chr1H_235585041
chr1H	235722148	C	T	0/0	1/1	0/0	0	1	chr1H_235722148
chr1H	235722161	C	T	0/0	1/1	0/0	0	1	chr1H_235722161
chr1H	235722175	T	C	0/0	1/1	0/0	0	1	chr1H_235722175
chr1H	235722499	G	A	0/0	1/1	0/0	0	1	chr1H_235722499
chr1H	235722689	A	G	0/0	1/1	0/0	0	1	chr1H_235722689
chr1H	236244421	A	G	0/0	1/1	0/0	0	1	chr1H_236244421
chr1H	236245852	T	C	0/0	0/0	0/0	1	1	chr1H_236245852
chr1H	236451394	T	G	1/1	1/1	1/1	1	1	chr1H_236451394
chr1H	236451416	A	T	1/1	1/1	1/1	1	1	chr1H_236451416
chr1H	237691268	G	A	0/0	1/1	0/0	0	1	chr1H_237691268
chr1H	237691851	A	C	0/0	1/1	0/0	0	1	chr1H_237691851
chr1H	237692005	G	C	0/0	1/1	0/0	0	1	chr1H_237692005
chr1H	237692240	A	C	0/0	1/1	0/0	0	1	chr1H_237692240
chr1H	237692576	T	C	0/0	1/1	0/0	0	1	chr1H_237692576
chr1H	237693792	G	A	0/0	1/1	0/0	0	1	chr1H_237693792
chr1H	237694789	T	C	0/0	1/1	0/0	0	1	chr1H_237694789
chr1H	237694828	G	A	0/0	1/1	0/0	0	1	chr1H_237694828
chr1H	238290342	C	T	0/0	1/1	0/0	0	1	chr1H_238290342
chr1H	238290730	T	A	0/0	1/1	0/0	0	1	chr1H_238290730
chr1H	238291228	A	C	0/0	1/1	0/0	0	1	chr1H_238291228
chr1H	238291233	C	T	0/0	1/1	0/0	0	1	chr1H_238291233
chr1H	238291322	A	G	0/0	1/1	0/0	0	1	chr1H_238291322
chr1H	238291501	C	T	0/0	1/1	0/0	0	1	chr1H_238291501
chr1H	238293227	T	C	0/0	1/1	0/0	0	1	chr1H_238293227
chr1H	238293367	C	T	0/0	1/1	0/0	0	1	chr1H_238293367
chr1H	240195998	A	T	0/0	1/1	0/0	0	1	chr1H_240195998
chr1H	240195999	A	T	0/0	1/1	0/0	0	1	chr1H_240195999
chr1H	240196000	A	T	0/0	1/1	0/0	0	1	chr1H_240196000
chr1H	240196001	A	T	0/0	1/1	0/0	0	1	chr1H_240196001
chr1H	241010693	T	C	0/0	1/1	0/0	0	1	chr1H_241010693
chr1H	241011685	T	A	0/0	1/1	0/0	0	1	chr1H_241011685
chr1H	242377152	G	C	0/0	1/1	0/0	0	1	chr1H_242377152
chr1H	242940595	A	G	0/0	1/1	0/0	0	1	chr1H_242940595
chr1H	242940955	T	G	0/0	1/1	0/0	0	1	chr1H_242940955
chr1H	242940956	C	T	0/0	1/1	0/0	0	1	chr1H_242940956
chr1H	242942653	A	C	1/1	1/1	1/1	1	1	chr1H_242942653
chr1H	242942662	T	C	1/1	1/1	1/1	1	1	chr1H_242942662
chr1H	242942751	A	G	1/1	1/1	1/1	1	1	chr1H_242942751
chr1H	242945029	C	G	1/1	1/1	1/1	1	1	chr1H_242945029
chr1H	242945220	C	G	1/1	1/1	1/1	1	1	chr1H_242945220
chr1H	242945399	T	C	1/1	1/1	1/1	1	1	chr1H_242945399
chr1H	242945404	A	C	1/1	1/1	1/1	1	1	chr1H_242945404
chr1H	242945405	C	T	1/1	1/1	1/1	1	1	chr1H_242945405
chr1H	242946978	A	G	1/1	1/1	1/1	1	1	chr1H_242946978
chr1H	242947032	T	G	1/1	1/1	1/1	1	1	chr1H_242947032
chr1H	242947066	G	A	1/1	1/1	1/1	1	1	chr1H_242947066
chr1H	242947068	T	C	1/1	1/1	1/1	1	1	chr1H_242947068
chr1H	243860029	T	C	0/0	1/1	0/0	0	1	chr1H_243860029
chr1H	244414173	C	T	0/0	1/1	0/0	0	1	chr1H_244414173
chr1H	245418772	A	G	0/0	1/1	0/0	0	1	chr1H_245418772
chr1H	245420072	T	C	0/0	1/1	0/0	0	1	chr1H_245420072
chr1H	245423615	A	T	0/0	1/1	0/0	0	1	chr1H_245423615
chr1H	245425622	A	G	0/0	1/1	0/0	0	1	chr1H_245425622
chr1H	245429835	A	G	0/0	1/1	0/0	0	1	chr1H_245429835
chr1H	245827503	C	T	0/0	1/1	0/0	0	1	chr1H_245827503
chr1H	245839071	A	G	0/0	1/1	0/0	0	1	chr1H_245839071
chr1H	246630246	A	T	0/0	1/1	0/0	0	1	chr1H_246630246
chr1H	246631361	A	G	0/0	1/1	0/0	0	1	chr1H_246631361
chr1H	247525252	C	A	0/0	1/1	0/0	0	1	chr1H_247525252
chr1H	247525336	T	C	0/0	1/1	0/0	0	1	chr1H_247525336
chr1H	247525677	G	C	0/0	1/1	0/0	0	1	chr1H_247525677
chr1H	248080823	C	T	0/0	1/1	0/0	0	1	chr1H_248080823
chr1H	248092208	T	C	0/0	1/1	0/0	0	1	chr1H_248092208
chr1H	249361343	T	C	0/0	1/1	0/0	0	1	chr1H_249361343
chr1H	249362246	T	C	0/0	1/1	0/0	0	1	chr1H_249362246
chr1H	249362577	T	C	0/0	1/1	0/0	0	1	chr1H_249362577
chr1H	249362769	G	A	0/0	1/1	0/0	0	1	chr1H_249362769
chr1H	249362793	G	A	0/0	1/1	0/0	0	1	chr1H_249362793
chr1H	249362829	T	C	0/0	1/1	0/0	0	1	chr1H_249362829
chr1H	249364071	C	G	0/0	1/1	0/0	0	1	chr1H_249364071
chr1H	249370547	G	A	0/0	1/1	0/0	0	1	chr1H_249370547
chr1H	250073917	C	T	0/0	1/1	0/0	0	1	chr1H_250073917
chr1H	250573132	G	A	0/0	1/1	0/0	0	1	chr1H_250573132
chr1H	250575356	G	A	0/0	1/1	0/0	0	1	chr1H_250575356
chr1H	250576771	A	T	0/0	1/1	0/0	0	1	chr1H_250576771
chr1H	250629939	A	G	0/0	1/1	0/0	0	1	chr1H_250629939
chr1H	250630962	G	A	0/0	1/1	0/0	0	1	chr1H_250630962
chr1H	250633044	A	G	0/0	0/0	0/0	1	1	chr1H_250633044
chr1H	250899714	T	C	0/0	1/1	0/0	0	1	chr1H_250899714
chr1H	250957456	A	C	0/0	1/1	0/0	0	1	chr1H_250957456
chr1H	252384441	A	G	0/0	1/1	0/0	0	1	chr1H_252384441
chr1H	252459509	C	T	0/0	1/1	0/0	0	1	chr1H_252459509
chr1H	252550077	A	G	0/0	1/1	0/0	0	1	chr1H_252550077
chr1H	253558702	C	T	0/0	1/1	0/0	0	1	chr1H_253558702
chr1H	253561467	A	G	0/0	1/1	0/0	0	1	chr1H_253561467
chr1H	253562285	T	C	0/0	1/1	0/0	0	1	chr1H_253562285
chr1H	253565680	G	A	0/0	1/1	0/0	0	1	chr1H_253565680
chr1H	254000358	T	C	0/0	1/1	0/0	0	1	chr1H_254000358
chr1H	254014730	T	C	0/0	1/1	0/0	0	1	chr1H_254014730
chr1H	254016074	C	G	1/1	1/1	1/1	1	1	chr1H_254016074
chr1H	254016077	C	T	1/1	1/1	1/1	1	1	chr1H_254016077
chr1H	254017640	G	A	0/0	1/1	0/0	0	1	chr1H_254017640
chr1H	254017889	T	C	0/0	1/1	0/0	0	1	chr1H_254017889
chr1H	254021891	C	T	0/0	1/1	0/0	0	1	chr1H_254021891
chr1H	254022345	A	G	0/0	1/1	0/0	0	1	chr1H_254022345
chr1H	254023565	G	A	0/0	1/1	0/0	0	1	chr1H_254023565
chr1H	254027140	C	T	0/0	1/1	0/0	0	1	chr1H_254027140
chr1H	254436873	G	A	0/0	1/1	0/0	0	1	chr1H_254436873
chr1H	255335898	C	T	0/0	1/1	0/0	0	1	chr1H_255335898
chr1H	256307437	A	G	0/0	1/1	0/0	0	1	chr1H_256307437
chr1H	256308359	T	C	0/0	1/1	0/0	0	1	chr1H_256308359
chr1H	256670105	G	C	0/0	1/1	0/0	0	1	chr1H_256670105
chr1H	256672116	A	T	0/0	1/1	0/0	0	1	chr1H_256672116
chr1H	256672188	G	A	0/0	1/1	0/0	0	1	chr1H_256672188
chr1H	256672305	T	G	0/0	1/1	0/0	0	1	chr1H_256672305
chr1H	256672330	A	G	0/0	1/1	0/0	0	1	chr1H_256672330
chr1H	256672353	T	C	0/0	1/1	0/0	0	1	chr1H_256672353
chr1H	256672409	G	C	0/0	1/1	0/0	0	1	chr1H_256672409
chr1H	256672764	A	G	0/0	1/1	0/0	0	1	chr1H_256672764
chr1H	256673311	A	G	0/0	1/1	0/0	0	1	chr1H_256673311
chr1H	256673846	A	T	0/0	0/0	0/0	1	1	chr1H_256673846
chr1H	258979206	G	A	0/0	1/1	0/0	0	1	chr1H_258979206
chr1H	258979818	A	G	0/0	1/1	0/0	0	1	chr1H_258979818
chr1H	259510742	A	G	0/0	1/1	0/0	0	1	chr1H_259510742
chr1H	259514484	C	G	0/0	1/1	0/0	0	1	chr1H_259514484
chr1H	259861287	C	G	0/0	1/1	0/0	0	1	chr1H_259861287
chr1H	260101594	T	C	0/0	1/1	0/0	0	1	chr1H_260101594
chr1H	260485985	G	A	0/0	1/1	0/0	0	1	chr1H_260485985
chr1H	260487602	G	A	0/0	1/1	0/0	0	1	chr1H_260487602
chr1H	260937249	G	T	0/0	1/1	0/0	0	1	chr1H_260937249
chr1H	260941079	G	T	0/0	1/1	0/0	0	1	chr1H_260941079
chr1H	261844304	C	A	0/0	1/1	0/0	0	1	chr1H_261844304
chr1H	261844437	T	C	0/0	1/1	0/0	0	1	chr1H_261844437
chr1H	261851479	A	G	0/0	1/1	0/0	0	1	chr1H_261851479
chr1H	263825391	G	C	0/0	1/1	0/0	0	1	chr1H_263825391
chr1H	264494909	G	T	0/0	1/1	0/0	0	1	chr1H_264494909
chr1H	264494923	A	G	0/0	1/1	0/0	0	1	chr1H_264494923
chr1H	264496764	T	C	0/0	1/1	0/0	0	1	chr1H_264496764
chr1H	264963893	A	G	0/0	1/1	0/0	0	1	chr1H_264963893
chr1H	264969925	C	T	0/0	1/1	0/0	0	1	chr1H_264969925
chr1H	265227110	A	C	0/0	1/1	0/0	0	1	chr1H_265227110
chr1H	265235549	C	T	0/0	1/1	0/0	0	1	chr1H_265235549
chr1H	265279813	G	A	0/0	1/1	0/0	0	1	chr1H_265279813
chr1H	265286728	G	A	0/0	1/1	0/0	0	1	chr1H_265286728
chr1H	265676502	G	C	0/0	1/1	0/0	0	1	chr1H_265676502
chr1H	265676509	A	C	0/0	1/1	0/0	0	1	chr1H_265676509
chr1H	265678062	T	C	0/0	1/1	0/0	0	1	chr1H_265678062
chr1H	265690853	C	A	0/0	1/1	0/0	0	1	chr1H_265690853
chr1H	265691348	G	A	0/0	1/1	0/0	0	1	chr1H_265691348
chr1H	265691388	C	T	0/0	1/1	0/0	0	1	chr1H_265691388
chr1H	266081848	G	A	0/0	1/1	0/0	0	1	chr1H_266081848
chr1H	266751483	A	G	0/0	1/1	0/0	0	1	chr1H_266751483
chr1H	266754194	T	C	0/0	1/1	0/0	0	1	chr1H_266754194
chr1H	266754430	C	G	0/0	1/1	0/0	0	1	chr1H_266754430
chr1H	266757163	G	T	0/0	1/1	0/0	0	1	chr1H_266757163
chr1H	266757164	C	A	0/0	1/1	0/0	0	1	chr1H_266757164
chr1H	266926086	C	T	0/0	1/1	0/0	0	1	chr1H_266926086
chr1H	266926775	G	T	0/0	1/1	0/0	0	1	chr1H_266926775
chr1H	267585131	C	T	0/0	1/1	0/0	0	1	chr1H_267585131
chr1H	267585264	A	G	0/0	0/0	0/0	1	1	chr1H_267585264
chr1H	267587468	A	G	0/0	1/1	0/0	0	1	chr1H_267587468
chr1H	267587649	G	T	0/0	1/1	0/0	0	1	chr1H_267587649
chr1H	267587685	T	G	0/0	1/1	0/0	0	1	chr1H_267587685
chr1H	268046388	G	A	0/0	1/1	0/0	0	1	chr1H_268046388
chr1H	269540274	C	T	0/0	1/1	0/0	0	1	chr1H_269540274
chr1H	269542885	A	G	0/0	1/1	0/0	0	1	chr1H_269542885
chr1H	269915099	T	C	0/0	1/1	0/0	0	1	chr1H_269915099
chr1H	270036796	T	C	0/0	1/1	0/0	0	1	chr1H_270036796
chr1H	270053806	G	A	0/0	1/1	0/0	0	1	chr1H_270053806
chr1H	270350296	A	G	0/0	1/1	0/0	0	1	chr1H_270350296
chr1H	270350439	A	G	0/0	1/1	0/0	0	1	chr1H_270350439
chr1H	270356718	A	G	0/0	1/1	0/0	0	1	chr1H_270356718
chr1H	270649226	C	T	0/0	1/1	0/0	0	1	chr1H_270649226
chr1H	271901490	T	C	0/0	1/1	0/0	0	1	chr1H_271901490
chr1H	271902195	G	A	0/0	1/1	0/0	0	1	chr1H_271902195
chr1H	271902225	T	A	0/0	1/1	0/0	0	1	chr1H_271902225
chr1H	271902232	A	G	0/0	1/1	0/0	0	1	chr1H_271902232
chr1H	271902361	T	G	0/0	1/1	0/0	0	1	chr1H_271902361
chr1H	271902446	G	A	0/0	1/1	0/0	0	1	chr1H_271902446
chr1H	271903562	A	G	0/0	1/1	0/0	0	1	chr1H_271903562
chr1H	271903563	A	C	0/0	1/1	0/0	0	1	chr1H_271903563
chr1H	271903564	C	T	0/0	1/1	0/0	0	1	chr1H_271903564
chr1H	273102711	C	T	0/0	1/1	0/0	0	1	chr1H_273102711
chr1H	273270785	A	C	0/0	1/1	0/0	0	1	chr1H_273270785
chr1H	273761981	A	G	0/0	1/1	0/0	0	1	chr1H_273761981
chr1H	273764402	A	G	0/0	1/1	0/0	0	1	chr1H_273764402
chr1H	273764420	A	G	0/0	1/1	0/0	0	1	chr1H_273764420
chr1H	273764584	A	G	0/0	1/1	0/0	0	1	chr1H_273764584
chr1H	273765354	C	T	0/0	1/1	0/0	0	1	chr1H_273765354
chr1H	274240109	G	A	0/0	1/1	0/0	0	1	chr1H_274240109
chr1H	274240212	C	T	0/0	1/1	0/0	0	1	chr1H_274240212
chr1H	274242860	G	A	0/0	1/1	0/0	0	1	chr1H_274242860
chr1H	274243389	T	A	0/0	1/1	0/0	0	1	chr1H_274243389
chr1H	274243430	A	T	0/0	1/1	0/0	0	1	chr1H_274243430
chr1H	274243800	C	G	0/0	1/1	0/0	0	1	chr1H_274243800
chr1H	274244902	T	C	0/0	1/1	0/0	0	1	chr1H_274244902
chr1H	274570060	T	G	0/0	1/1	0/0	0	1	chr1H_274570060
chr1H	274574968	C	T	0/0	1/1	0/0	0	1	chr1H_274574968
chr1H	274575583	C	T	0/0	1/1	0/0	0	1	chr1H_274575583
chr1H	274901114	A	G	0/0	1/1	0/0	0	1	chr1H_274901114
chr1H	274901237	A	G	0/0	1/1	0/0	0	1	chr1H_274901237
chr1H	275205944	T	C	0/0	1/1	0/0	0	1	chr1H_275205944
chr1H	275206200	G	C	0/0	1/1	0/0	0	1	chr1H_275206200
chr1H	275245996	G	A	0/0	1/1	0/0	0	1	chr1H_275245996
chr1H	275246541	G	A	0/0	1/1	0/0	0	1	chr1H_275246541
chr1H	275247275	C	G	0/0	1/1	0/0	0	1	chr1H_275247275
chr1H	275248579	A	T	0/0	1/1	0/0	0	1	chr1H_275248579
chr1H	275262310	A	C	0/0	1/1	0/0	0	1	chr1H_275262310
chr1H	276102846	A	G	1/1	1/1	1/1	1	1	chr1H_276102846
chr1H	276102898	T	C	1/1	1/1	1/1	1	1	chr1H_276102898
chr1H	276102929	T	G	1/1	1/1	1/1	1	1	chr1H_276102929
chr1H	277225204	G	A	0/0	1/1	0/0	0	1	chr1H_277225204
chr1H	277635086	A	G	0/0	0/0	0/0	1	1	chr1H_277635086
chr1H	280411619	C	A	0/0	0/0	0/0	1	1	chr1H_280411619
chr1H	280731181	T	G	0/0	1/1	0/0	0	1	chr1H_280731181
chr1H	281525272	G	A	1/1	1/1	1/1	1	1	chr1H_281525272
chr1H	281527914	C	T	1/1	1/1	1/1	1	1	chr1H_281527914
chr1H	281527916	T	G	1/1	1/1	1/1	1	1	chr1H_281527916
chr1H	281527917	T	A	1/1	1/1	1/1	1	1	chr1H_281527917
chr1H	281527919	C	G	1/1	1/1	1/1	1	1	chr1H_281527919
chr1H	281880976	G	T	1/1	1/1	1/1	1	1	chr1H_281880976
chr1H	281880982	C	A	1/1	1/1	1/1	1	1	chr1H_281880982
chr1H	281881017	A	G	1/1	1/1	1/1	1	1	chr1H_281881017
chr1H	281881029	G	C	1/1	1/1	1/1	1	1	chr1H_281881029
chr1H	281881052	A	G	1/1	1/1	1/1	1	1	chr1H_281881052
chr1H	281881126	C	G	1/1	1/1	1/1	1	1	chr1H_281881126
chr1H	281881166	A	G	1/1	1/1	1/1	1	1	chr1H_281881166
chr1H	281881197	G	C	1/1	1/1	1/1	1	1	chr1H_281881197
chr1H	281881199	G	A	1/1	1/1	1/1	1	1	chr1H_281881199
chr1H	281881200	C	G	1/1	1/1	1/1	1	1	chr1H_281881200
chr1H	281881224	C	A	1/1	1/1	1/1	1	1	chr1H_281881224
chr1H	281897138	A	G	1/1	1/1	1/1	1	1	chr1H_281897138
chr1H	281897361	T	C	1/1	1/1	1/1	1	1	chr1H_281897361
chr1H	281897366	T	C	1/1	1/1	1/1	1	1	chr1H_281897366
chr1H	281897377	G	C	1/1	1/1	1/1	1	1	chr1H_281897377
chr1H	281897398	T	C	1/1	1/1	1/1	1	1	chr1H_281897398
chr1H	281897401	C	T	1/1	1/1	1/1	1	1	chr1H_281897401
chr1H	281897442	A	G	1/1	1/1	1/1	1	1	chr1H_281897442
chr1H	281897448	G	T	1/1	1/1	1/1	1	1	chr1H_281897448
chr1H	281897482	G	C	1/1	1/1	1/1	1	1	chr1H_281897482
chr1H	281897533	A	G	1/1	1/1	1/1	1	1	chr1H_281897533
chr1H	282057649	G	A	1/1	1/1	1/1	1	1	chr1H_282057649
chr1H	282057650	G	C	1/1	1/1	1/1	1	1	chr1H_282057650
chr1H	282057671	T	C	1/1	1/1	1/1	1	1	chr1H_282057671
chr1H	283926793	A	G	1/1	1/1	1/1	1	1	chr1H_283926793
chr1H	283926797	T	C	1/1	1/1	1/1	1	1	chr1H_283926797
chr1H	285080270	T	A	0/0	0/0	0/0	1	1	chr1H_285080270
chr1H	285080434	T	G	0/0	0/0	0/0	1	1	chr1H_285080434
chr1H	285080933	G	A	0/0	0/0	0/0	1	1	chr1H_285080933
chr1H	285644601	C	T	0/0	1/1	0/0	0	1	chr1H_285644601
chr1H	285646096	G	A	0/0	1/1	0/0	0	1	chr1H_285646096
chr1H	286273497	A	G	0/0	1/1	0/0	0	1	chr1H_286273497
chr1H	286283894	T	C	0/0	1/1	0/0	0	1	chr1H_286283894
chr1H	286284277	C	T	0/0	1/1	0/0	0	1	chr1H_286284277
chr1H	286285314	C	T	0/0	1/1	0/0	0	1	chr1H_286285314
chr1H	286293154	T	C	0/0	1/1	0/0	0	1	chr1H_286293154
chr1H	286493616	T	C	0/0	1/1	0/0	0	1	chr1H_286493616
chr1H	286494129	C	G	0/0	1/1	0/0	0	1	chr1H_286494129
chr1H	286900993	C	A	0/0	1/1	0/0	0	1	chr1H_286900993
chr1H	286900996	C	T	0/0	1/1	0/0	0	1	chr1H_286900996
chr1H	287622100	C	T	0/0	1/1	0/0	0	1	chr1H_287622100
chr1H	287690211	T	C	0/0	1/1	0/0	0	1	chr1H_287690211
chr1H	287690832	A	G	0/0	1/1	0/0	0	1	chr1H_287690832
chr1H	287690879	T	A	0/0	1/1	0/0	0	1	chr1H_287690879
chr1H	287995612	G	A	0/0	1/1	0/0	0	1	chr1H_287995612
chr1H	288189411	T	C	0/0	1/1	0/0	0	1	chr1H_288189411
chr1H	288189462	A	G	0/0	1/1	0/0	0	1	chr1H_288189462
chr1H	288189467	T	C	0/0	1/1	0/0	0	1	chr1H_288189467
chr1H	288189479	A	G	0/0	1/1	0/0	0	1	chr1H_288189479
chr1H	288286287	A	G	0/0	1/1	0/0	0	1	chr1H_288286287
chr1H	288287800	C	T	0/0	1/1	0/0	0	1	chr1H_288287800
chr1H	288294011	G	A	0/0	1/1	0/0	0	1	chr1H_288294011
chr1H	288294241	C	T	0/0	1/1	0/0	0	1	chr1H_288294241
chr1H	288294284	G	A	0/0	1/1	0/0	0	1	chr1H_288294284
chr1H	288721392	A	G	0/0	1/1	0/0	0	1	chr1H_288721392
chr1H	288723030	C	G	0/0	1/1	0/0	0	1	chr1H_288723030
chr1H	288723564	A	G	0/0	1/1	0/0	0	1	chr1H_288723564
chr1H	289374949	T	C	0/0	1/1	0/0	0	1	chr1H_289374949
chr1H	289381831	G	A	0/0	1/1	0/0	0	1	chr1H_289381831
chr1H	289822910	C	G	0/0	1/1	0/0	0	1	chr1H_289822910
chr1H	289823094	T	C	0/0	1/1	0/0	0	1	chr1H_289823094
chr1H	289823168	T	A	0/0	1/1	0/0	0	1	chr1H_289823168
chr1H	290571037	T	C	0/0	1/1	0/0	0	1	chr1H_290571037
chr1H	290846613	G	A	0/0	1/1	0/0	0	1	chr1H_290846613
chr1H	290849630	A	G	0/0	1/1	0/0	0	1	chr1H_290849630
chr1H	290849848	T	C	0/0	1/1	0/0	0	1	chr1H_290849848
chr1H	290850254	C	G	0/0	1/1	0/0	0	1	chr1H_290850254
chr1H	290850430	G	A	0/0	1/1	0/0	0	1	chr1H_290850430
chr1H	291276850	G	T	0/0	1/1	0/0	0	1	chr1H_291276850
chr1H	291278337	C	T	0/0	1/1	0/0	0	1	chr1H_291278337
chr1H	291278486	A	G	0/0	1/1	0/0	0	1	chr1H_291278486
chr1H	291279971	A	G	0/0	1/1	0/0	0	1	chr1H_291279971
chr1H	291467268	C	G	0/0	1/1	0/0	0	1	chr1H_291467268
chr1H	291467679	A	G	0/0	1/1	0/0	0	1	chr1H_291467679
chr1H	291467906	C	A	0/0	1/1	0/0	0	1	chr1H_291467906
chr1H	291467907	T	C	0/0	1/1	0/0	0	1	chr1H_291467907
chr1H	291636491	C	G	0/0	1/1	0/0	0	1	chr1H_291636491
chr1H	291637841	G	A	0/0	1/1	0/0	0	1	chr1H_291637841
chr1H	291637890	C	G	0/0	1/1	0/0	0	1	chr1H_291637890
chr1H	291638258	C	T	0/0	1/1	0/0	0	1	chr1H_291638258
chr1H	291638394	G	A	0/0	1/1	0/0	0	1	chr1H_291638394
chr1H	291638516	T	G	0/0	1/1	0/0	0	1	chr1H_291638516
chr1H	292049116	T	C	0/0	1/1	0/0	0	1	chr1H_292049116
chr1H	292049305	T	G	0/0	1/1	0/0	0	1	chr1H_292049305
chr1H	292050657	A	G	0/0	1/1	0/0	0	1	chr1H_292050657
chr1H	292051555	C	A	0/0	1/1	0/0	0	1	chr1H_292051555
chr1H	292057185	G	C	0/0	1/1	0/0	0	1	chr1H_292057185
chr1H	292359666	C	T	0/0	1/1	0/0	0	1	chr1H_292359666
chr1H	292464499	T	A	0/0	1/1	0/0	0	1	chr1H_292464499
chr1H	292736571	A	G	0/0	1/1	0/0	0	1	chr1H_292736571
chr1H	292737373	C	T	0/0	1/1	0/0	0	1	chr1H_292737373
chr1H	294696571	A	G	0/0	1/1	0/0	0	1	chr1H_294696571
chr1H	294696834	T	C	0/0	1/1	0/0	0	1	chr1H_294696834
chr1H	294697509	A	G	0/0	1/1	0/0	0	1	chr1H_294697509
chr1H	294697548	A	G	0/0	1/1	0/0	0	1	chr1H_294697548
chr1H	294697845	C	T	0/0	1/1	0/0	0	1	chr1H_294697845
chr1H	294698022	T	A	0/0	1/1	0/0	0	1	chr1H_294698022
chr1H	294698880	T	C	0/0	1/1	0/0	0	1	chr1H_294698880
chr1H	294698904	G	A	0/0	1/1	0/0	0	1	chr1H_294698904
chr1H	294699120	C	T	0/0	1/1	0/0	0	1	chr1H_294699120
chr1H	294700596	T	C	0/0	1/1	0/0	0	1	chr1H_294700596
chr1H	294701187	G	A	0/0	1/1	0/0	0	1	chr1H_294701187
chr1H	294702102	C	T	0/0	1/1	0/0	0	1	chr1H_294702102
chr1H	294702160	C	T	0/0	1/1	0/0	0	1	chr1H_294702160
chr1H	294702597	C	G	0/0	1/1	0/0	0	1	chr1H_294702597
chr1H	294702886	C	G	0/0	1/1	0/0	0	1	chr1H_294702886
chr1H	294702975	C	A	0/0	1/1	0/0	0	1	chr1H_294702975
chr1H	294703157	G	T	0/0	1/1	0/0	0	1	chr1H_294703157
chr1H	295321612	C	T	0/0	1/1	0/0	0	1	chr1H_295321612
chr1H	295448622	C	T	0/0	1/1	0/0	0	1	chr1H_295448622
chr1H	295448786	T	C	0/0	1/1	0/0	0	1	chr1H_295448786
chr1H	296291693	T	C	0/0	1/1	0/0	0	1	chr1H_296291693
chr1H	296291696	G	C	0/0	1/1	0/0	0	1	chr1H_296291696
chr1H	296291711	G	T	0/0	1/1	0/0	0	1	chr1H_296291711
chr1H	296292075	A	G	0/0	1/1	0/0	0	1	chr1H_296292075
chr1H	296292292	A	T	0/0	1/1	0/0	0	1	chr1H_296292292
chr1H	296293555	A	G	0/0	1/1	0/0	0	1	chr1H_296293555
chr1H	296293615	C	T	0/0	1/1	0/0	0	1	chr1H_296293615
chr1H	296293642	C	T	0/0	1/1	0/0	0	1	chr1H_296293642
chr1H	296293648	A	G	0/0	1/1	0/0	0	1	chr1H_296293648
chr1H	296294843	T	C	0/0	1/1	0/0	0	1	chr1H_296294843
chr1H	296297360	G	T	0/0	1/1	0/0	0	1	chr1H_296297360
chr1H	296937000	G	A	0/0	1/1	0/0	0	1	chr1H_296937000
chr1H	296937062	A	G	0/0	1/1	0/0	0	1	chr1H_296937062
chr1H	296937123	A	G	0/0	1/1	0/0	0	1	chr1H_296937123
chr1H	296937195	A	G	0/0	1/1	0/0	0	1	chr1H_296937195
chr1H	296937335	T	C	0/0	1/1	0/0	0	1	chr1H_296937335
chr1H	296937393	A	G	0/0	1/1	0/0	0	1	chr1H_296937393
chr1H	296937436	G	A	0/0	1/1	0/0	0	1	chr1H_296937436
chr1H	296937527	T	A	0/0	1/1	0/0	0	1	chr1H_296937527
chr1H	296937556	A	G	0/0	1/1	0/0	0	1	chr1H_296937556
chr1H	296937617	A	C	0/0	1/1	0/0	0	1	chr1H_296937617
chr1H	296938027	G	A	0/0	1/1	0/0	0	1	chr1H_296938027
chr1H	296938210	A	G	0/0	1/1	0/0	0	1	chr1H_296938210
chr1H	296938249	C	T	0/0	1/1	0/0	0	1	chr1H_296938249
chr1H	296938429	A	G	0/0	1/1	0/0	0	1	chr1H_296938429
chr1H	297364509	C	T	0/0	1/1	0/0	0	1	chr1H_297364509
chr1H	298130382	T	C	0/0	1/1	0/0	0	1	chr1H_298130382
chr1H	298130986	C	T	0/0	1/1	0/0	0	1	chr1H_298130986
chr1H	298133625	G	A	0/0	1/1	0/0	0	1	chr1H_298133625
chr1H	298135359	T	C	0/0	1/1	0/0	0	1	chr1H_298135359
chr1H	298135824	A	G	0/0	1/1	0/0	0	1	chr1H_298135824
chr1H	298136181	G	C	0/0	1/1	0/0	0	1	chr1H_298136181
chr1H	298136333	A	G	0/0	1/1	0/0	0	1	chr1H_298136333
chr1H	298171637	T	C	0/0	1/1	0/0	0	1	chr1H_298171637
chr1H	298173194	C	A	0/0	1/1	0/0	0	1	chr1H_298173194
chr1H	298176479	A	C	0/0	1/1	0/0	0	1	chr1H_298176479
chr1H	298176630	T	C	0/0	1/1	0/0	0	1	chr1H_298176630
chr1H	298178306	C	T	0/0	1/1	0/0	0	1	chr1H_298178306
chr1H	298178320	C	T	0/0	1/1	0/0	0	1	chr1H_298178320
chr1H	298178430	T	C	0/0	1/1	0/0	0	1	chr1H_298178430
chr1H	298178539	T	C	0/0	1/1	0/0	0	1	chr1H_298178539
chr1H	298179154	C	T	0/0	1/1	0/0	0	1	chr1H_298179154
chr1H	298179335	A	C	0/0	1/1	0/0	0	1	chr1H_298179335
chr1H	298179373	C	T	0/0	1/1	0/0	0	1	chr1H_298179373
chr1H	298179493	G	T	0/0	1/1	0/0	0	1	chr1H_298179493
chr1H	298180396	G	A	0/0	1/1	0/0	0	1	chr1H_298180396
chr1H	298186946	A	T	0/0	1/1	0/0	0	1	chr1H_298186946
chr1H	298927138	A	C	0/0	1/1	0/0	0	1	chr1H_298927138
chr1H	298927179	G	T	0/0	1/1	0/0	0	1	chr1H_298927179
chr1H	298927460	C	T	0/0	1/1	0/0	0	1	chr1H_298927460
chr1H	298927888	G	T	0/0	1/1	0/0	0	1	chr1H_298927888
chr1H	299132319	T	A	0/0	1/1	0/0	0	1	chr1H_299132319
chr1H	299132871	G	A	0/0	1/1	0/0	0	1	chr1H_299132871
chr1H	299134183	A	C	0/0	1/1	0/0	0	1	chr1H_299134183
chr1H	299134224	C	T	0/0	1/1	0/0	0	1	chr1H_299134224
chr1H	299134244	C	T	0/0	1/1	0/0	0	1	chr1H_299134244
chr1H	299134842	A	T	0/0	1/1	0/0	0	1	chr1H_299134842
chr1H	299135346	C	T	0/0	1/1	0/0	0	1	chr1H_299135346
chr1H	299137834	T	C	0/0	1/1	0/0	0	1	chr1H_299137834
chr1H	299137838	C	T	0/0	1/1	0/0	0	1	chr1H_299137838
chr1H	299137868	G	A	0/0	1/1	0/0	0	1	chr1H_299137868
chr1H	299139032	C	G	0/0	1/1	0/0	0	1	chr1H_299139032
chr1H	299139152	G	T	0/0	1/1	0/0	0	1	chr1H_299139152
chr1H	299142181	T	C	0/0	1/1	0/0	0	1	chr1H_299142181
chr1H	299142241	C	G	0/0	1/1	0/0	0	1	chr1H_299142241
chr1H	299142602	A	G	0/0	1/1	0/0	0	1	chr1H_299142602
chr1H	299145856	G	A	0/0	1/1	0/0	0	1	chr1H_299145856
chr1H	299146431	A	C	0/0	1/1	0/0	0	1	chr1H_299146431
chr1H	299148834	C	T	0/0	1/1	0/0	0	1	chr1H_299148834
chr1H	299149713	C	G	0/0	1/1	0/0	0	1	chr1H_299149713
chr1H	299877967	A	G	0/0	1/1	0/0	0	1	chr1H_299877967
chr1H	299878157	C	T	0/0	1/1	0/0	0	1	chr1H_299878157
chr1H	299879185	G	A	0/0	1/1	0/0	0	1	chr1H_299879185
chr1H	301378238	G	A	0/0	1/1	0/0	0	1	chr1H_301378238
chr1H	301379313	T	C	0/0	1/1	0/0	0	1	chr1H_301379313
chr1H	302890465	G	A	0/0	1/1	0/0	0	1	chr1H_302890465
chr1H	302890565	G	A	0/0	1/1	0/0	0	1	chr1H_302890565
chr1H	302890625	G	A	0/0	1/1	0/0	0	1	chr1H_302890625
chr1H	302891799	T	C	0/0	1/1	0/0	0	1	chr1H_302891799
chr1H	302891883	C	T	0/0	1/1	0/0	0	1	chr1H_302891883
chr1H	302892005	A	G	0/0	1/1	0/0	0	1	chr1H_302892005
chr1H	302892011	A	G	0/0	1/1	0/0	0	1	chr1H_302892011
chr1H	302892023	T	C	0/0	1/1	0/0	0	1	chr1H_302892023
chr1H	302892449	A	G	0/0	1/1	0/0	0	1	chr1H_302892449
chr1H	302892500	A	G	0/0	1/1	0/0	0	1	chr1H_302892500
chr1H	302893093	T	A	0/0	1/1	0/0	0	1	chr1H_302893093
chr1H	302893398	C	A	0/0	1/1	0/0	0	1	chr1H_302893398
chr1H	302893888	A	C	0/0	1/1	0/0	0	1	chr1H_302893888
chr1H	302893890	G	T	0/0	1/1	0/0	0	1	chr1H_302893890
chr1H	302894073	T	A	0/0	1/1	0/0	0	1	chr1H_302894073
chr1H	302894780	T	G	0/0	1/1	0/0	0	1	chr1H_302894780
chr1H	302895593	T	C	0/0	1/1	0/0	0	1	chr1H_302895593
chr1H	302896548	C	T	0/0	1/1	0/0	0	1	chr1H_302896548
chr1H	302896598	G	A	0/0	1/1	0/0	0	1	chr1H_302896598
chr1H	302896617	C	T	0/0	1/1	0/0	0	1	chr1H_302896617
chr1H	302896745	T	C	0/0	1/1	0/0	0	1	chr1H_302896745
chr1H	302896961	A	G	0/0	1/1	0/0	0	1	chr1H_302896961
chr1H	302897823	G	A	0/0	1/1	0/0	0	1	chr1H_302897823
chr1H	302897868	T	C	0/0	1/1	0/0	0	1	chr1H_302897868
chr1H	302897958	T	C	0/0	1/1	0/0	0	1	chr1H_302897958
chr1H	302897981	G	A	0/0	1/1	0/0	0	1	chr1H_302897981
chr1H	302898110	A	G	0/0	1/1	0/0	0	1	chr1H_302898110
chr1H	303349917	G	A	0/0	1/1	0/0	0	1	chr1H_303349917
chr1H	303350175	A	G	0/0	1/1	0/0	0	1	chr1H_303350175
chr1H	303350712	G	A	0/0	1/1	0/0	0	1	chr1H_303350712
chr1H	303350790	G	A	0/0	1/1	0/0	0	1	chr1H_303350790
chr1H	303480671	G	A	0/0	1/1	0/0	0	1	chr1H_303480671
chr1H	303481005	C	G	0/0	1/1	0/0	0	1	chr1H_303481005
chr1H	303481321	C	T	0/0	1/1	0/0	0	1	chr1H_303481321
chr1H	303482070	G	C	0/0	1/1	0/0	0	1	chr1H_303482070
chr1H	303482229	T	C	0/0	1/1	0/0	0	1	chr1H_303482229
chr1H	303583428	C	A	0/0	1/1	0/0	0	1	chr1H_303583428
chr1H	303584026	G	A	0/0	1/1	0/0	0	1	chr1H_303584026
chr1H	303584173	T	G	0/0	1/1	0/0	0	1	chr1H_303584173
chr1H	303584218	C	T	0/0	1/1	0/0	0	1	chr1H_303584218
chr1H	303584231	A	G	0/0	1/1	0/0	0	1	chr1H_303584231
chr1H	303584284	A	G	0/0	1/1	0/0	0	1	chr1H_303584284
chr1H	303584285	T	C	0/0	1/1	0/0	0	1	chr1H_303584285
chr1H	303584464	C	T	0/0	1/1	0/0	0	1	chr1H_303584464
chr1H	303584521	G	A	0/0	1/1	0/0	0	1	chr1H_303584521
chr1H	303584536	G	C	0/0	1/1	0/0	0	1	chr1H_303584536
chr1H	303584542	G	A	0/0	1/1	0/0	0	1	chr1H_303584542
chr1H	303584558	A	G	0/0	1/1	0/0	0	1	chr1H_303584558
chr1H	303584579	A	C	0/0	1/1	0/0	0	1	chr1H_303584579
chr1H	303584689	A	G	0/0	1/1	0/0	0	1	chr1H_303584689
chr1H	303584755	G	A	0/0	1/1	0/0	0	1	chr1H_303584755
chr1H	303585612	G	T	0/0	1/1	0/0	0	1	chr1H_303585612
chr1H	303585613	T	G	0/0	1/1	0/0	0	1	chr1H_303585613
chr1H	303585733	T	A	0/0	1/1	0/0	0	1	chr1H_303585733
chr1H	303585827	G	A	0/0	1/1	0/0	0	1	chr1H_303585827
chr1H	303585830	A	G	0/0	1/1	0/0	0	1	chr1H_303585830
chr1H	303585842	A	G	0/0	1/1	0/0	0	1	chr1H_303585842
chr1H	303585865	C	G	0/0	1/1	0/0	0	1	chr1H_303585865
chr1H	303585963	G	A	0/0	1/1	0/0	0	1	chr1H_303585963
chr1H	303585979	C	G	0/0	1/1	0/0	0	1	chr1H_303585979
chr1H	303586026	G	C	0/0	1/1	0/0	0	1	chr1H_303586026
chr1H	303586064	A	C	0/0	1/1	0/0	0	1	chr1H_303586064
chr1H	303586083	C	T	0/0	1/1	0/0	0	1	chr1H_303586083
chr1H	303586160	C	G	0/0	1/1	0/0	0	1	chr1H_303586160
chr1H	303586213	T	C	0/0	1/1	0/0	0	1	chr1H_303586213
chr1H	303586217	T	C	0/0	1/1	0/0	0	1	chr1H_303586217
chr1H	303586240	G	A	0/0	1/1	0/0	0	1	chr1H_303586240
chr1H	303586287	C	T	0/0	1/1	0/0	0	1	chr1H_303586287
chr1H	303586306	T	C	0/0	1/1	0/0	0	1	chr1H_303586306
chr1H	303586308	G	A	0/0	1/1	0/0	0	1	chr1H_303586308
chr1H	303586408	G	A	0/0	1/1	0/0	0	1	chr1H_303586408
chr1H	303586599	C	T	0/0	1/1	0/0	0	1	chr1H_303586599
chr1H	303586643	C	G	0/0	1/1	0/0	0	1	chr1H_303586643
chr1H	303586706	T	C	0/0	1/1	0/0	0	1	chr1H_303586706
chr1H	303586807	A	T	0/0	1/1	0/0	0	1	chr1H_303586807
chr1H	303586869	G	C	0/0	1/1	0/0	0	1	chr1H_303586869
chr1H	303586905	G	A	0/0	1/1	0/0	0	1	chr1H_303586905
chr1H	303586994	G	A	0/0	1/1	0/0	0	1	chr1H_303586994
chr1H	303587064	A	G	0/0	1/1	0/0	0	1	chr1H_303587064
chr1H	303587193	C	T	0/0	1/1	0/0	0	1	chr1H_303587193
chr1H	303587301	C	T	0/0	1/1	0/0	0	1	chr1H_303587301
chr1H	303587313	C	T	0/0	1/1	0/0	0	1	chr1H_303587313
chr1H	303587944	T	G	0/0	1/1	0/0	0	1	chr1H_303587944
chr1H	303587948	G	T	0/0	1/1	0/0	0	1	chr1H_303587948
chr1H	303587949	G	A	0/0	1/1	0/0	0	1	chr1H_303587949
chr1H	303587984	G	C	0/0	1/1	0/0	0	1	chr1H_303587984
chr1H	303587991	C	G	0/0	1/1	0/0	0	1	chr1H_303587991
chr1H	303587993	G	C	0/0	1/1	0/0	0	1	chr1H_303587993
chr1H	303933685	T	C	0/0	1/1	0/0	0	1	chr1H_303933685
chr1H	303938974	T	C	0/0	1/1	0/0	0	1	chr1H_303938974
chr1H	303939337	C	T	0/0	1/1	0/0	0	1	chr1H_303939337
chr1H	303939361	C	T	0/0	1/1	0/0	0	1	chr1H_303939361
chr1H	303939668	G	A	0/0	1/1	0/0	0	1	chr1H_303939668
chr1H	303939683	G	A	0/0	1/1	0/0	0	1	chr1H_303939683
chr1H	303939890	G	C	0/0	1/1	0/0	0	1	chr1H_303939890
chr1H	304367957	G	C	0/0	1/1	0/0	0	1	chr1H_304367957
chr1H	304368415	C	T	0/0	1/1	0/0	0	1	chr1H_304368415
chr1H	304388366	C	T	0/0	1/1	0/0	0	1	chr1H_304388366
chr1H	304389860	A	G	0/0	1/1	0/0	0	1	chr1H_304389860
chr1H	304668391	C	T	0/0	1/1	0/0	0	1	chr1H_304668391
chr1H	304671681	C	T	0/0	1/1	0/0	0	1	chr1H_304671681
chr1H	304671690	G	A	0/0	1/1	0/0	0	1	chr1H_304671690
chr1H	304671896	A	G	0/0	1/1	0/0	0	1	chr1H_304671896
chr1H	304671938	C	T	0/0	1/1	0/0	0	1	chr1H_304671938
chr1H	304672718	C	A	0/0	1/1	0/0	0	1	chr1H_304672718
chr1H	304672940	C	G	0/0	1/1	0/0	0	1	chr1H_304672940
chr1H	304674116	A	G	0/0	1/1	0/0	0	1	chr1H_304674116
chr1H	304676695	A	T	0/0	1/1	0/0	0	1	chr1H_304676695
chr1H	305029190	A	G	0/0	1/1	0/0	0	1	chr1H_305029190
chr1H	305029258	T	C	0/0	1/1	0/0	0	1	chr1H_305029258
chr1H	305030093	A	G	0/0	1/1	0/0	0	1	chr1H_305030093
chr1H	305030361	A	C	0/0	1/1	0/0	0	1	chr1H_305030361
chr1H	305031516	C	A	1/1	1/1	1/1	1	1	chr1H_305031516
chr1H	305031526	G	T	1/1	1/1	1/1	1	1	chr1H_305031526
chr1H	305686661	G	C	0/0	1/1	0/0	0	1	chr1H_305686661
chr1H	305686957	A	G	0/0	1/1	0/0	0	1	chr1H_305686957
chr1H	305690064	T	G	0/0	1/1	0/0	0	1	chr1H_305690064
chr1H	305752954	G	C	0/0	1/1	0/0	0	1	chr1H_305752954
chr1H	305753174	C	T	0/0	1/1	0/0	0	1	chr1H_305753174
chr1H	305755332	T	C	0/0	1/1	0/0	0	1	chr1H_305755332
chr1H	305755831	C	T	0/0	1/1	0/0	0	1	chr1H_305755831
chr1H	305755984	A	G	0/0	1/1	0/0	0	1	chr1H_305755984
chr1H	305757961	C	T	0/0	1/1	0/0	0	1	chr1H_305757961
chr1H	305758099	T	A	0/0	1/1	0/0	0	1	chr1H_305758099
chr1H	305758904	A	G	0/0	1/1	0/0	0	1	chr1H_305758904
chr1H	305760310	T	C	0/0	1/1	0/0	0	1	chr1H_305760310
chr1H	305761767	A	G	0/0	1/1	0/0	0	1	chr1H_305761767
chr1H	305762817	G	A	0/0	1/1	0/0	0	1	chr1H_305762817
chr1H	306054007	T	G	0/0	1/1	0/0	0	1	chr1H_306054007
chr1H	306531611	T	C	0/0	1/1	0/0	0	1	chr1H_306531611
chr1H	306531772	A	C	0/0	1/1	0/0	0	1	chr1H_306531772
chr1H	306531791	G	C	0/0	1/1	0/0	0	1	chr1H_306531791
chr1H	306531832	G	T	0/0	1/1	0/0	0	1	chr1H_306531832
chr1H	306532168	C	G	0/0	1/1	0/0	0	1	chr1H_306532168
chr1H	306532350	T	C	0/0	1/1	0/0	0	1	chr1H_306532350
chr1H	306653853	C	T	0/0	1/1	0/0	0	1	chr1H_306653853
chr1H	306655799	T	C	0/0	1/1	0/0	0	1	chr1H_306655799
chr1H	306655803	G	A	0/0	1/1	0/0	0	1	chr1H_306655803
chr1H	306656483	G	C	0/0	1/1	0/0	0	1	chr1H_306656483
chr1H	306656636	T	C	0/0	1/1	0/0	0	1	chr1H_306656636
chr1H	306656720	C	T	0/0	1/1	0/0	0	1	chr1H_306656720
chr1H	306657347	A	G	0/0	1/1	0/0	0	1	chr1H_306657347
chr1H	306914190	G	A	0/0	1/1	0/0	0	1	chr1H_306914190
chr1H	306914963	A	C	0/0	1/1	0/0	0	1	chr1H_306914963
chr1H	307767720	G	C	0/0	1/1	0/0	0	1	chr1H_307767720
chr1H	307767738	A	G	0/0	1/1	0/0	0	1	chr1H_307767738
chr1H	307767793	T	A	0/0	1/1	0/0	0	1	chr1H_307767793
chr1H	307767807	C	T	0/0	1/1	0/0	0	1	chr1H_307767807
chr1H	307767812	T	C	0/0	1/1	0/0	0	1	chr1H_307767812
chr1H	307767825	C	G	0/0	1/1	0/0	0	1	chr1H_307767825
chr1H	307767840	A	C	0/0	1/1	0/0	0	1	chr1H_307767840
chr1H	307767843	A	G	0/0	1/1	0/0	0	1	chr1H_307767843
chr1H	307767879	G	C	0/0	1/1	0/0	0	1	chr1H_307767879
chr1H	307767934	G	T	0/0	1/1	0/0	0	1	chr1H_307767934
chr1H	307767948	T	G	0/0	1/1	0/0	0	1	chr1H_307767948
chr1H	307767959	A	G	0/0	1/1	0/0	0	1	chr1H_307767959
chr1H	307767961	T	C	0/0	1/1	0/0	0	1	chr1H_307767961
chr1H	307767971	C	T	0/0	1/1	0/0	0	1	chr1H_307767971
chr1H	307776688	G	A	0/0	1/1	0/0	0	1	chr1H_307776688
chr1H	307777096	C	A	0/0	1/1	0/0	0	1	chr1H_307777096
chr1H	307777107	G	A	0/0	1/1	0/0	0	1	chr1H_307777107
chr1H	307777938	T	C	0/0	1/1	0/0	0	1	chr1H_307777938
chr1H	307778390	C	A	0/0	1/1	0/0	0	1	chr1H_307778390
chr1H	307778873	G	A	0/0	1/1	0/0	0	1	chr1H_307778873
chr1H	307779010	G	C	0/0	1/1	0/0	0	1	chr1H_307779010
chr1H	307780041	A	G	0/0	1/1	0/0	0	1	chr1H_307780041
chr1H	307780139	C	T	0/0	1/1	0/0	0	1	chr1H_307780139
chr1H	307780658	G	C	0/0	1/1	0/0	0	1	chr1H_307780658
chr1H	307780662	C	T	0/0	1/1	0/0	0	1	chr1H_307780662
chr1H	307780664	T	C	0/0	1/1	0/0	0	1	chr1H_307780664
chr1H	308013155	T	C	0/0	1/1	0/0	0	1	chr1H_308013155
chr1H	308014124	C	T	0/0	1/1	0/0	0	1	chr1H_308014124
chr1H	308014220	C	G	0/0	1/1	0/0	0	1	chr1H_308014220
chr1H	308014589	T	A	0/0	1/1	0/0	0	1	chr1H_308014589
chr1H	308014829	C	G	0/0	1/1	0/0	0	1	chr1H_308014829
chr1H	308015111	C	G	0/0	1/1	0/0	0	1	chr1H_308015111
chr1H	308015268	G	A	0/0	1/1	0/0	0	1	chr1H_308015268
chr1H	308015298	G	A	0/0	1/1	0/0	0	1	chr1H_308015298
chr1H	308015308	G	C	0/0	1/1	0/0	0	1	chr1H_308015308
chr1H	308016390	C	T	0/0	1/1	0/0	0	1	chr1H_308016390
chr1H	308016589	G	A	0/0	1/1	0/0	0	1	chr1H_308016589
chr1H	308016661	A	G	0/0	1/1	0/0	0	1	chr1H_308016661
chr1H	308016677	T	C	0/0	1/1	0/0	0	1	chr1H_308016677
chr1H	308017873	G	A	0/0	1/1	0/0	0	1	chr1H_308017873
chr1H	308018700	C	A	0/0	1/1	0/0	0	1	chr1H_308018700
chr1H	308019784	A	C	0/0	1/1	0/0	0	1	chr1H_308019784
chr1H	308019872	T	C	0/0	1/1	0/0	0	1	chr1H_308019872
chr1H	308019949	G	A	0/0	1/1	0/0	0	1	chr1H_308019949
chr1H	308021131	C	G	0/0	1/1	0/0	0	1	chr1H_308021131
chr1H	308021228	G	A	0/0	1/1	0/0	0	1	chr1H_308021228
chr1H	308021640	C	T	0/0	1/1	0/0	0	1	chr1H_308021640
chr1H	308022991	A	C	0/0	1/1	0/0	0	1	chr1H_308022991
chr1H	308030566	G	A	0/0	1/1	0/0	0	1	chr1H_308030566
chr1H	308263853	C	T	0/0	1/1	0/0	0	1	chr1H_308263853
chr1H	308263881	C	T	0/0	1/1	0/0	0	1	chr1H_308263881
chr1H	308263905	A	G	0/0	1/1	0/0	0	1	chr1H_308263905
chr1H	308388352	G	A	0/0	1/1	0/0	0	1	chr1H_308388352
chr1H	308394174	C	T	0/0	1/1	0/0	0	1	chr1H_308394174
chr1H	308394580	A	C	0/0	1/1	0/0	0	1	chr1H_308394580
chr1H	308394714	T	C	0/0	1/1	0/0	0	1	chr1H_308394714
chr1H	308397481	T	C	0/0	1/1	0/0	0	1	chr1H_308397481
chr1H	308401453	A	G	0/0	1/1	0/0	0	1	chr1H_308401453
chr1H	308401793	C	T	0/0	1/1	0/0	0	1	chr1H_308401793
chr1H	308405327	G	A	0/0	1/1	0/0	0	1	chr1H_308405327
chr1H	308405410	G	T	0/0	1/1	0/0	0	1	chr1H_308405410
chr1H	308406754	G	A	0/0	1/1	0/0	0	1	chr1H_308406754
chr1H	308407227	C	T	0/0	1/1	0/0	0	1	chr1H_308407227
chr1H	308407915	A	G	0/0	1/1	0/0	0	1	chr1H_308407915
chr1H	308408658	G	A	0/0	1/1	0/0	0	1	chr1H_308408658
chr1H	308505264	C	T	0/0	1/1	0/0	0	1	chr1H_308505264
chr1H	308505758	G	A	0/0	1/1	0/0	0	1	chr1H_308505758
chr1H	308506144	T	C	0/0	1/1	0/0	0	1	chr1H_308506144
chr1H	308507244	G	C	0/0	1/1	0/0	0	1	chr1H_308507244
chr1H	308507718	C	G	0/0	1/1	0/0	0	1	chr1H_308507718
chr1H	308851331	G	A	0/0	1/1	0/0	0	1	chr1H_308851331
chr1H	308851599	C	G	0/0	1/1	0/0	0	1	chr1H_308851599
chr1H	308851820	T	A	0/0	1/1	0/0	0	1	chr1H_308851820
chr1H	309838545	G	A	0/0	1/1	0/0	0	1	chr1H_309838545
chr1H	309838559	G	C	0/0	1/1	0/0	0	1	chr1H_309838559
chr1H	309838676	G	C	0/0	1/1	0/0	0	1	chr1H_309838676
chr1H	309838678	A	G	0/0	1/1	0/0	0	1	chr1H_309838678
chr1H	309838685	T	A	0/0	1/1	0/0	0	1	chr1H_309838685
chr1H	309838696	G	A	0/0	1/1	0/0	0	1	chr1H_309838696
chr1H	309839932	G	C	0/0	1/1	0/0	0	1	chr1H_309839932
chr1H	309840029	A	G	0/0	1/1	0/0	0	1	chr1H_309840029
chr1H	309840297	G	A	0/0	1/1	0/0	0	1	chr1H_309840297
chr1H	309840494	T	G	0/0	1/1	0/0	0	1	chr1H_309840494
chr1H	309841005	G	T	0/0	1/1	0/0	0	1	chr1H_309841005
chr1H	309841035	C	T	0/0	1/1	0/0	0	1	chr1H_309841035
chr1H	309850360	G	A	0/0	1/1	0/0	0	1	chr1H_309850360
chr1H	309850362	G	A	0/0	1/1	0/0	0	1	chr1H_309850362
chr1H	309850380	T	C	0/0	1/1	0/0	0	1	chr1H_309850380
chr1H	309850381	C	T	0/0	1/1	0/0	0	1	chr1H_309850381
chr1H	309850429	C	T	0/0	1/1	0/0	0	1	chr1H_309850429
chr1H	309850465	A	G	0/0	1/1	0/0	0	1	chr1H_309850465
chr1H	321905050	G	A	1/1	1/1	1/1	1	1	chr1H_321905050
chr1H	321905078	A	T	1/1	1/1	1/1	1	1	chr1H_321905078
chr1H	321905898	A	G	1/1	1/1	1/1	1	1	chr1H_321905898
chr1H	321905919	A	G	1/1	1/1	1/1	1	1	chr1H_321905919
chr1H	321905923	A	C	1/1	1/1	1/1	1	1	chr1H_321905923
chr1H	325286302	A	C	0/0	0/0	0/0	1	1	chr1H_325286302
chr1H	325286308	A	C	0/0	0/0	0/0	1	1	chr1H_325286308
chr1H	328073655	T	G	1/1	1/1	1/1	1	1	chr1H_328073655
chr1H	328073704	G	A	1/1	1/1	1/1	1	1	chr1H_328073704
chr1H	328073708	T	C	1/1	1/1	1/1	1	1	chr1H_328073708
chr1H	328074359	A	G	1/1	1/1	1/1	1	1	chr1H_328074359
chr1H	328074368	G	C	1/1	1/1	1/1	1	1	chr1H_328074368
chr1H	328074467	A	C	1/1	1/1	1/1	1	1	chr1H_328074467
chr1H	328074485	G	A	1/1	1/1	1/1	1	1	chr1H_328074485
chr1H	328777820	G	A	1/1	1/1	1/1	1	1	chr1H_328777820
chr1H	330457664	G	A	0/0	0/0	0/0	1	1	chr1H_330457664
chr1H	340884527	C	T	1/1	1/1	1/1	1	1	chr1H_340884527
chr1H	341114514	G	A	1/1	1/1	1/1	1	1	chr1H_341114514
chr1H	341114526	A	T	1/1	1/1	1/1	1	1	chr1H_341114526
chr1H	341114527	T	G	1/1	1/1	1/1	1	1	chr1H_341114527
chr1H	343368612	G	T	0/0	0/0	0/0	1	1	chr1H_343368612
chr1H	343990237	T	G	1/1	1/1	1/1	1	1	chr1H_343990237
chr1H	347633750	G	C	0/0	0/0	0/0	1	1	chr1H_347633750
chr1H	354336149	A	G	0/0	0/0	0/0	1	1	chr1H_354336149
chr1H	355323332	T	G	0/0	0/0	0/0	1	1	chr1H_355323332
chr1H	355323336	T	G	0/0	0/0	0/0	1	1	chr1H_355323336
chr1H	360318770	T	C	1/1	1/1	1/1	1	1	chr1H_360318770
chr1H	360318897	T	C	1/1	1/1	1/1	1	1	chr1H_360318897
chr1H	360318908	G	A	1/1	1/1	1/1	1	1	chr1H_360318908
chr1H	360318919	T	C	1/1	1/1	1/1	1	1	chr1H_360318919
chr1H	360318933	T	G	1/1	1/1	1/1	1	1	chr1H_360318933
chr1H	360318963	T	G	1/1	1/1	1/1	1	1	chr1H_360318963
chr1H	360318973	T	C	1/1	1/1	1/1	1	1	chr1H_360318973
chr1H	360319021	C	T	1/1	1/1	1/1	1	1	chr1H_360319021
chr1H	360319032	A	G	1/1	1/1	1/1	1	1	chr1H_360319032
chr1H	360319077	A	G	1/1	1/1	1/1	1	1	chr1H_360319077
chr1H	362492281	G	T	1/1	1/1	1/1	1	1	chr1H_362492281
chr1H	365598367	C	G	0/0	0/0	0/0	1	1	chr1H_365598367
chr1H	373856357	T	A	1/1	1/1	1/1	1	1	chr1H_373856357
chr1H	373856358	A	G	1/1	1/1	1/1	1	1	chr1H_373856358
chr1H	373856359	T	A	1/1	1/1	1/1	1	1	chr1H_373856359
chr1H	375681730	T	A	1/1	1/1	1/1	1	1	chr1H_375681730
chr1H	377503245	G	A	1/1	1/1	1/1	1	1	chr1H_377503245
chr1H	379590466	T	C	0/0	0/0	0/0	1	1	chr1H_379590466
chr1H	379590467	G	C	0/0	0/0	0/0	1	1	chr1H_379590467
chr1H	379590469	A	T	0/0	0/0	0/0	1	1	chr1H_379590469
chr1H	379590547	G	C	0/0	1/1	1/1	0	0	chr1H_379590547
chr1H	379591792	C	A	1/1	1/1	1/1	1	1	chr1H_379591792
chr1H	380098164	A	T	0/0	0/0	0/0	1	1	chr1H_380098164
chr1H	380099016	T	G	1/1	1/1	1/1	1	1	chr1H_380099016
chr1H	380099036	T	A	1/1	1/1	1/1	1	1	chr1H_380099036
chr1H	380099789	G	C	1/1	1/1	1/1	1	1	chr1H_380099789
chr1H	380100090	C	T	1/1	1/1	1/1	1	1	chr1H_380100090
chr1H	381241770	C	A	1/1	1/1	1/1	1	1	chr1H_381241770
chr1H	381241821	T	A	1/1	1/1	1/1	1	1	chr1H_381241821
chr1H	381241823	A	G	1/1	1/1	1/1	1	1	chr1H_381241823
chr1H	381241850	T	A	1/1	1/1	1/1	1	1	chr1H_381241850
chr1H	381241869	G	A	1/1	1/1	1/1	1	1	chr1H_381241869
chr1H	382845875	T	A	0/0	0/0	0/0	1	1	chr1H_382845875
chr1H	382845876	C	G	0/0	0/0	0/0	1	1	chr1H_382845876
chr1H	382855300	G	T	1/1	1/1	1/1	1	1	chr1H_382855300
chr1H	383335942	T	G	1/1	1/1	1/1	1	1	chr1H_383335942
chr1H	383335991	G	C	1/1	1/1	1/1	1	1	chr1H_383335991
chr1H	383335995	T	C	1/1	1/1	1/1	1	1	chr1H_383335995
chr1H	383336035	G	C	1/1	1/1	1/1	1	1	chr1H_383336035
chr1H	383336062	T	G	1/1	1/1	1/1	1	1	chr1H_383336062
chr1H	383336073	T	A	1/1	1/1	1/1	1	1	chr1H_383336073
chr1H	383336113	T	A	1/1	1/1	1/1	1	1	chr1H_383336113
chr1H	383336137	T	G	1/1	1/1	1/1	1	1	chr1H_383336137
chr1H	383336179	T	C	1/1	1/1	1/1	1	1	chr1H_383336179
chr1H	383336196	C	G	1/1	1/1	1/1	1	1	chr1H_383336196
chr1H	383336209	A	G	1/1	1/1	1/1	1	1	chr1H_383336209
chr1H	385479863	C	T	1/1	1/1	1/1	1	1	chr1H_385479863
chr1H	385479930	G	A	1/1	1/1	1/1	1	1	chr1H_385479930
chr1H	387148992	G	A	0/0	0/0	0/0	1	1	chr1H_387148992
chr1H	387213908	C	G	0/0	0/0	0/0	1	1	chr1H_387213908
chr1H	387213909	T	G	0/0	0/0	0/0	1	1	chr1H_387213909
chr1H	388527451	G	T	1/1	1/1	1/1	1	1	chr1H_388527451
chr1H	388725479	A	G	1/1	1/1	1/1	1	1	chr1H_388725479
chr1H	388731565	C	A	1/1	1/1	1/1	1	1	chr1H_388731565
chr1H	388731719	A	G	1/1	1/1	1/1	1	1	chr1H_388731719
chr1H	388731741	G	T	1/1	1/1	1/1	1	1	chr1H_388731741
chr1H	388732630	T	A	1/1	1/1	1/1	1	1	chr1H_388732630
chr1H	394755485	G	A	0/0	0/0	0/0	1	1	chr1H_394755485
chr1H	396571402	A	T	0/0	0/0	0/0	1	1	chr1H_396571402
chr1H	399074164	C	G	1/1	1/1	1/1	1	1	chr1H_399074164
chr1H	399074166	T	G	1/1	1/1	1/1	1	1	chr1H_399074166
chr1H	404804303	A	C	0/0	0/0	0/0	1	1	chr1H_404804303
chr1H	404806308	G	T	0/0	1/1	0/0	0	1	chr1H_404806308
chr1H	406051865	G	T	1/1	1/1	1/1	1	1	chr1H_406051865
chr1H	406051871	A	G	1/1	1/1	1/1	1	1	chr1H_406051871
chr1H	406229576	A	G	0/0	0/0	0/0	1	1	chr1H_406229576
chr1H	406229579	T	C	0/0	0/0	0/0	1	1	chr1H_406229579
chr1H	406229581	G	C	0/0	0/0	0/0	1	1	chr1H_406229581
chr1H	412642103	C	G	0/0	0/0	0/0	1	1	chr1H_412642103
chr1H	414087872	C	G	1/1	1/1	1/1	1	1	chr1H_414087872
chr1H	414087893	T	C	1/1	1/1	1/1	1	1	chr1H_414087893
chr1H	414087969	A	G	1/1	1/1	1/1	1	1	chr1H_414087969
chr1H	416367355	T	A	0/0	1/1	0/0	0	1	chr1H_416367355
chr1H	416368444	C	T	0/0	0/0	0/0	1	1	chr1H_416368444
chr1H	416368446	G	T	0/0	0/0	0/0	1	1	chr1H_416368446
chr1H	422843004	A	C	1/1	1/1	1/1	1	1	chr1H_422843004
chr1H	423388992	T	C	1/1	1/1	1/1	1	1	chr1H_423388992
chr1H	424269773	G	A	1/1	1/1	1/1	1	1	chr1H_424269773
chr1H	424269774	T	G	1/1	1/1	1/1	1	1	chr1H_424269774
chr1H	424453132	C	A	0/0	0/0	0/0	1	1	chr1H_424453132
chr1H	424493578	T	C	1/1	1/1	1/1	1	1	chr1H_424493578
chr1H	424493580	T	C	1/1	1/1	1/1	1	1	chr1H_424493580
chr1H	428193779	C	A	0/0	0/0	0/0	1	1	chr1H_428193779
chr1H	428193780	A	T	0/0	0/0	0/0	1	1	chr1H_428193780
chr1H	428194001	G	A	1/1	1/1	1/1	1	1	chr1H_428194001
chr1H	437177724	A	C	0/0	0/0	0/0	1	1	chr1H_437177724
chr1H	443690998	G	T	0/0	0/0	0/0	1	1	chr1H_443690998
chr1H	443845455	A	G	0/0	0/0	0/0	1	1	chr1H_443845455
chr1H	446927396	T	G	0/0	0/0	0/0	1	1	chr1H_446927396
chr1H	448518088	T	C	1/1	1/1	1/1	1	1	chr1H_448518088
chr1H	455284696	G	C	1/1	1/1	1/1	1	1	chr1H_455284696
chr1H	455284699	C	G	1/1	1/1	1/1	1	1	chr1H_455284699
chr1H	455284704	T	C	1/1	1/1	1/1	1	1	chr1H_455284704
chr1H	455284730	T	C	1/1	1/1	1/1	1	1	chr1H_455284730
chr1H	455284758	A	G	1/1	1/1	1/1	1	1	chr1H_455284758
chr1H	455284774	T	G	1/1	1/1	1/1	1	1	chr1H_455284774
chr1H	455284947	G	C	1/1	1/1	1/1	1	1	chr1H_455284947
chr1H	455284988	A	G	1/1	1/1	1/1	1	1	chr1H_455284988
chr1H	455579310	T	C	1/1	1/1	1/1	1	1	chr1H_455579310
chr1H	455579322	G	C	1/1	1/1	1/1	1	1	chr1H_455579322
chr1H	455579325	C	G	1/1	1/1	1/1	1	1	chr1H_455579325
chr1H	456199808	A	C	1/1	1/1	1/1	1	1	chr1H_456199808
chr1H	456199810	A	G	1/1	1/1	1/1	1	1	chr1H_456199810
chr1H	460740865	C	G	1/1	1/1	1/1	1	1	chr1H_460740865
chr1H	460920086	G	A	1/1	1/1	1/1	1	1	chr1H_460920086
chr1H	460920089	T	C	1/1	1/1	1/1	1	1	chr1H_460920089
chr1H	460922961	G	T	1/1	1/1	1/1	1	1	chr1H_460922961
chr1H	460922963	A	T	1/1	1/1	1/1	1	1	chr1H_460922963
chr1H	463073863	A	T	1/1	1/1	1/1	1	1	chr1H_463073863
chr1H	463484530	G	A	0/0	0/0	0/0	1	1	chr1H_463484530
chr1H	463485113	C	G	1/1	1/1	1/1	1	1	chr1H_463485113
chr1H	463515358	A	G	1/1	1/1	1/1	1	1	chr1H_463515358
chr1H	463669892	C	G	0/0	0/0	0/0	1	1	chr1H_463669892
chr1H	463669903	A	G	0/0	0/0	0/0	1	1	chr1H_463669903
chr1H	463669907	A	G	0/0	0/0	0/0	1	1	chr1H_463669907
chr1H	464269813	A	C	0/0	0/0	0/0	1	1	chr1H_464269813
chr1H	465016374	A	C	1/1	1/1	1/1	1	1	chr1H_465016374
chr1H	465016381	A	G	1/1	1/1	1/1	1	1	chr1H_465016381
chr1H	465016393	C	T	1/1	1/1	1/1	1	1	chr1H_465016393
chr1H	466622364	C	T	1/1	0/0	1/1	0	1	chr1H_466622364
chr1H	466698622	A	T	0/0	0/0	0/0	1	1	chr1H_466698622
chr1H	466699368	G	T	0/0	0/0	0/0	1	1	chr1H_466699368
chr1H	467400990	C	T	1/1	1/1	1/1	1	1	chr1H_467400990
chr1H	467401109	C	G	1/1	1/1	1/1	1	1	chr1H_467401109
chr1H	467550520	A	G	1/1	1/1	1/1	1	1	chr1H_467550520
chr1H	467550526	C	T	1/1	1/1	1/1	1	1	chr1H_467550526
chr1H	468485796	G	A	1/1	1/1	1/1	1	1	chr1H_468485796
chr1H	468485814	A	G	1/1	1/1	1/1	1	1	chr1H_468485814
chr1H	468486338	A	G	1/1	1/1	1/1	1	1	chr1H_468486338
chr1H	468486358	T	G	1/1	1/1	1/1	1	1	chr1H_468486358
chr1H	468516836	A	G	1/1	1/1	1/1	1	1	chr1H_468516836
chr1H	468516837	C	A	1/1	1/1	1/1	1	1	chr1H_468516837
chr1H	468516838	C	T	1/1	1/1	1/1	1	1	chr1H_468516838
chr1H	470041463	T	A	0/0	0/0	0/0	1	1	chr1H_470041463
chr1H	470132597	A	T	0/0	1/1	0/0	0	1	chr1H_470132597
chr1H	471344603	A	T	1/1	1/1	1/1	1	1	chr1H_471344603
chr1H	471344604	G	T	1/1	1/1	1/1	1	1	chr1H_471344604
chr1H	472501934	C	A	0/0	0/0	0/0	1	1	chr1H_472501934
chr1H	474617376	G	A	0/0	0/0	0/0	1	1	chr1H_474617376
chr2H	126316	T	G	0/0	0/0	0/0	1	1	chr2H_126316
chr2H	126318	T	C	0/0	0/0	0/0	1	1	chr2H_126318
chr2H	126319	G	C	0/0	0/0	0/0	1	1	chr2H_126319
chr2H	148485	G	A	1/1	1/1	1/1	1	1	chr2H_148485
chr2H	148589	C	A	1/1	1/1	1/1	1	1	chr2H_148589
chr2H	148595	A	C	1/1	1/1	1/1	1	1	chr2H_148595
chr2H	531689	C	G	0/0	0/0	0/0	1	1	chr2H_531689
chr2H	1824810	T	G	1/1	1/1	1/1	1	1	chr2H_1824810
chr2H	3810731	A	C	0/0	0/0	0/0	1	1	chr2H_3810731
chr2H	3810733	C	G	0/0	0/0	0/0	1	1	chr2H_3810733
chr2H	3810735	G	A	0/0	0/0	0/0	1	1	chr2H_3810735
chr2H	4473006	C	G	0/0	0/0	0/0	1	1	chr2H_4473006
chr2H	4799081	T	G	0/0	0/0	0/0	1	1	chr2H_4799081
chr2H	6896749	A	T	1/1	1/1	1/1	1	1	chr2H_6896749
chr2H	7782984	C	T	0/0	0/0	0/0	1	1	chr2H_7782984
chr2H	7986231	T	A	1/1	1/1	1/1	1	1	chr2H_7986231
chr2H	8632702	T	C	1/1	1/1	1/1	1	1	chr2H_8632702
chr2H	8632819	A	T	1/1	1/1	1/1	1	1	chr2H_8632819
chr2H	8633952	A	G	1/1	1/1	1/1	1	1	chr2H_8633952
chr2H	8634088	C	T	1/1	1/1	1/1	1	1	chr2H_8634088
chr2H	8634240	T	C	1/1	1/1	1/1	1	1	chr2H_8634240
chr2H	8634264	C	A	0/0	0/0	0/0	1	1	chr2H_8634264
chr2H	8961580	A	C	0/0	0/0	0/0	1	1	chr2H_8961580
chr2H	8961592	A	G	0/0	0/0	0/0	1	1	chr2H_8961592
chr2H	8961614	C	G	0/0	0/0	0/0	1	1	chr2H_8961614
chr2H	11688239	G	A	1/1	1/1	1/1	1	1	chr2H_11688239
chr2H	11688258	G	C	1/1	1/1	1/1	1	1	chr2H_11688258
chr2H	11688259	T	C	1/1	1/1	1/1	1	1	chr2H_11688259
chr2H	11688278	A	G	1/1	1/1	1/1	1	1	chr2H_11688278
chr2H	11699002	G	A	1/1	1/1	1/1	1	1	chr2H_11699002
chr2H	11706952	A	G	1/1	1/1	1/1	1	1	chr2H_11706952
chr2H	11733334	A	G	1/1	1/1	1/1	1	1	chr2H_11733334
chr2H	11733391	C	T	1/1	1/1	1/1	1	1	chr2H_11733391
chr2H	11733407	A	G	1/1	1/1	1/1	1	1	chr2H_11733407
chr2H	11733418	A	G	1/1	1/1	1/1	1	1	chr2H_11733418
chr2H	11733450	T	C	1/1	1/1	1/1	1	1	chr2H_11733450
chr2H	11762471	C	A	1/1	1/1	1/1	1	1	chr2H_11762471
chr2H	11762588	T	A	1/1	1/1	1/1	1	1	chr2H_11762588
chr2H	12114587	C	A	0/0	1/1	0/0	0	1	chr2H_12114587
chr2H	12114785	G	A	0/0	1/1	0/0	0	1	chr2H_12114785
chr2H	12122443	G	A	0/0	1/1	0/0	0	1	chr2H_12122443
chr2H	12124968	C	T	0/0	1/1	0/0	0	1	chr2H_12124968
chr2H	12125464	G	A	0/0	1/1	0/0	0	1	chr2H_12125464
chr2H	12125682	C	T	0/0	1/1	0/0	0	1	chr2H_12125682
chr2H	12130419	G	A	0/0	1/1	0/0	0	1	chr2H_12130419
chr2H	12132417	T	G	0/0	1/1	0/0	0	1	chr2H_12132417
chr2H	12132502	G	A	0/0	1/1	0/0	0	1	chr2H_12132502
chr2H	12178461	G	C	0/0	1/1	0/0	0	1	chr2H_12178461
chr2H	12178809	T	C	0/0	1/1	0/0	0	1	chr2H_12178809
chr2H	12202718	C	T	0/0	1/1	0/0	0	1	chr2H_12202718
chr2H	12204676	A	G	0/0	1/1	0/0	0	1	chr2H_12204676
chr2H	12204698	G	A	0/0	1/1	0/0	0	1	chr2H_12204698
chr2H	12205626	A	C	0/0	1/1	0/0	0	1	chr2H_12205626
chr2H	12232349	C	T	0/0	1/1	0/0	0	1	chr2H_12232349
chr2H	12232398	C	T	0/0	1/1	0/0	0	1	chr2H_12232398
chr2H	12232405	C	T	0/0	1/1	0/0	0	1	chr2H_12232405
chr2H	12252027	G	A	0/0	1/1	0/0	0	1	chr2H_12252027
chr2H	12252705	T	C	0/0	1/1	0/0	0	1	chr2H_12252705
chr2H	12252735	G	T	0/0	1/1	0/0	0	1	chr2H_12252735
chr2H	12252746	G	A	0/0	1/1	0/0	0	1	chr2H_12252746
chr2H	12252756	C	T	0/0	1/1	0/0	0	1	chr2H_12252756
chr2H	12252757	A	C	0/0	1/1	0/0	0	1	chr2H_12252757
chr2H	12252766	G	A	0/0	1/1	0/0	0	1	chr2H_12252766
chr2H	12252811	G	A	0/0	1/1	0/0	0	1	chr2H_12252811
chr2H	12258286	G	A	0/0	1/1	0/0	0	1	chr2H_12258286
chr2H	12284261	G	A	0/0	1/1	0/0	0	1	chr2H_12284261
chr2H	12284292	C	G	0/0	1/1	0/0	0	1	chr2H_12284292
chr2H	12284560	G	C	0/0	1/1	0/0	0	1	chr2H_12284560
chr2H	12284703	C	G	0/0	1/1	0/0	0	1	chr2H_12284703
chr2H	12284767	G	T	0/0	1/1	0/0	0	1	chr2H_12284767
chr2H	12284770	T	C	0/0	1/1	0/0	0	1	chr2H_12284770
chr2H	12284872	G	C	0/0	1/1	0/0	0	1	chr2H_12284872
chr2H	12284950	A	G	0/0	1/1	0/0	0	1	chr2H_12284950
chr2H	12284984	T	C	0/0	1/1	0/0	0	1	chr2H_12284984
chr2H	12286346	C	T	0/0	1/1	0/0	0	1	chr2H_12286346
chr2H	12286485	T	C	0/0	1/1	0/0	0	1	chr2H_12286485
chr2H	12286537	C	T	0/0	1/1	0/0	0	1	chr2H_12286537
chr2H	12286574	T	C	0/0	1/1	0/0	0	1	chr2H_12286574
chr2H	12287450	G	A	0/0	1/1	0/0	0	1	chr2H_12287450
chr2H	12289317	G	A	0/0	1/1	0/0	0	1	chr2H_12289317
chr2H	12336944	G	C	0/0	1/1	0/0	0	1	chr2H_12336944
chr2H	12336979	T	G	0/0	1/1	0/0	0	1	chr2H_12336979
chr2H	12337037	A	C	0/0	1/1	0/0	0	1	chr2H_12337037
chr2H	12337215	C	A	0/0	1/1	0/0	0	1	chr2H_12337215
chr2H	12382147	C	T	0/0	1/1	0/0	0	1	chr2H_12382147
chr2H	12384674	C	T	0/0	1/1	0/0	0	1	chr2H_12384674
chr2H	12385323	G	A	0/0	1/1	0/0	0	1	chr2H_12385323
chr2H	12387003	G	A	0/0	1/1	0/0	0	1	chr2H_12387003
chr2H	12387018	C	G	0/0	1/1	0/0	0	1	chr2H_12387018
chr2H	12387111	G	A	0/0	1/1	0/0	0	1	chr2H_12387111
chr2H	12387718	C	A	0/0	1/1	0/0	0	1	chr2H_12387718
chr2H	12389018	C	G	0/0	1/1	0/0	0	1	chr2H_12389018
chr2H	12389546	T	C	0/0	1/1	0/0	0	1	chr2H_12389546
chr2H	12398359	C	G	0/0	1/1	0/0	0	1	chr2H_12398359
chr2H	12752593	A	C	0/0	1/1	0/0	0	1	chr2H_12752593
chr2H	12752604	T	C	0/0	1/1	0/0	0	1	chr2H_12752604
chr2H	12752642	G	C	0/0	1/1	0/0	0	1	chr2H_12752642
chr2H	12752748	C	T	0/0	1/1	0/0	0	1	chr2H_12752748
chr2H	12752892	C	A	0/0	1/1	0/0	0	1	chr2H_12752892
chr2H	12752993	T	C	0/0	1/1	0/0	0	1	chr2H_12752993
chr2H	12753162	T	C	0/0	1/1	0/0	0	1	chr2H_12753162
chr2H	12753426	A	C	0/0	1/1	0/0	0	1	chr2H_12753426
chr2H	12753454	A	G	0/0	1/1	0/0	0	1	chr2H_12753454
chr2H	12753514	G	T	0/0	1/1	0/0	0	1	chr2H_12753514
chr2H	12753526	T	G	0/0	1/1	0/0	0	1	chr2H_12753526
chr2H	12753540	A	C	0/0	1/1	0/0	0	1	chr2H_12753540
chr2H	12753590	A	T	0/0	1/1	0/0	0	1	chr2H_12753590
chr2H	12753641	G	A	0/0	1/1	0/0	0	1	chr2H_12753641
chr2H	12767473	G	A	0/0	1/1	0/0	0	1	chr2H_12767473
chr2H	12767482	C	T	0/0	1/1	0/0	0	1	chr2H_12767482
chr2H	12809609	C	T	0/0	1/1	0/0	0	1	chr2H_12809609
chr2H	12812551	C	T	0/0	1/1	0/0	0	1	chr2H_12812551
chr2H	12813907	A	G	0/0	1/1	0/0	0	1	chr2H_12813907
chr2H	12814511	G	C	0/0	1/1	0/0	0	1	chr2H_12814511
chr2H	12864909	C	T	0/0	1/1	0/0	0	1	chr2H_12864909
chr2H	12865650	G	T	0/0	1/1	0/0	0	1	chr2H_12865650
chr2H	12866354	T	C	0/0	1/1	0/0	0	1	chr2H_12866354
chr2H	12867055	A	G	0/0	1/1	0/0	0	1	chr2H_12867055
chr2H	12867375	T	C	0/0	1/1	0/0	0	1	chr2H_12867375
chr2H	12868290	C	T	0/0	1/1	0/0	0	1	chr2H_12868290
chr2H	12870923	T	C	0/0	1/1	0/0	0	1	chr2H_12870923
chr2H	12872239	T	G	0/0	1/1	0/0	0	1	chr2H_12872239
chr2H	12872526	T	C	0/0	1/1	0/0	0	1	chr2H_12872526
chr2H	12872548	G	T	0/0	1/1	0/0	0	1	chr2H_12872548
chr2H	12872640	C	T	0/0	1/1	0/0	0	1	chr2H_12872640
chr2H	12873619	T	C	0/0	1/1	0/0	0	1	chr2H_12873619
chr2H	12873781	G	A	0/0	1/1	0/0	0	1	chr2H_12873781
chr2H	12873958	A	C	0/0	1/1	0/0	0	1	chr2H_12873958
chr2H	12874519	G	A	0/0	1/1	0/0	0	1	chr2H_12874519
chr2H	12875740	A	G	0/0	1/1	0/0	0	1	chr2H_12875740
chr2H	12876199	A	G	0/0	1/1	0/0	0	1	chr2H_12876199
chr2H	12876360	A	G	0/0	1/1	0/0	0	1	chr2H_12876360
chr2H	12876399	T	C	0/0	1/1	0/0	0	1	chr2H_12876399
chr2H	12876467	T	C	0/0	1/1	0/0	0	1	chr2H_12876467
chr2H	12987813	G	C	0/0	1/1	0/0	0	1	chr2H_12987813
chr2H	12987970	T	C	0/0	1/1	0/0	0	1	chr2H_12987970
chr2H	12988177	C	A	0/0	1/1	0/0	0	1	chr2H_12988177
chr2H	12988237	C	T	0/0	1/1	0/0	0	1	chr2H_12988237
chr2H	12988299	A	C	0/0	1/1	0/0	0	1	chr2H_12988299
chr2H	12988343	G	A	0/0	1/1	0/0	0	1	chr2H_12988343
chr2H	12988471	C	G	0/0	1/1	0/0	0	1	chr2H_12988471
chr2H	12990116	G	T	0/0	1/1	0/0	0	1	chr2H_12990116
chr2H	12990352	C	T	0/0	1/1	0/0	0	1	chr2H_12990352
chr2H	12990353	A	G	0/0	1/1	0/0	0	1	chr2H_12990353
chr2H	12990362	T	C	0/0	1/1	0/0	0	1	chr2H_12990362
chr2H	12992079	T	A	0/0	1/1	0/0	0	1	chr2H_12992079
chr2H	12992362	C	T	0/0	1/1	0/0	0	1	chr2H_12992362
chr2H	12992363	C	T	0/0	1/1	0/0	0	1	chr2H_12992363
chr2H	12992426	G	C	0/0	1/1	0/0	0	1	chr2H_12992426
chr2H	12992583	C	G	0/0	1/1	0/0	0	1	chr2H_12992583
chr2H	12992740	C	T	0/0	1/1	0/0	0	1	chr2H_12992740
chr2H	12993180	C	A	0/0	1/1	0/0	0	1	chr2H_12993180
chr2H	12993324	C	T	0/0	1/1	0/0	0	1	chr2H_12993324
chr2H	12993811	G	A	0/0	1/1	0/0	0	1	chr2H_12993811
chr2H	12994274	G	C	0/0	1/1	0/0	0	1	chr2H_12994274
chr2H	12994296	A	G	0/0	1/1	0/0	0	1	chr2H_12994296
chr2H	12994323	T	A	0/0	1/1	0/0	0	1	chr2H_12994323
chr2H	12994553	A	T	0/0	1/1	0/0	0	1	chr2H_12994553
chr2H	12994568	A	G	0/0	1/1	0/0	0	1	chr2H_12994568
chr2H	12994617	A	G	0/0	1/1	0/0	0	1	chr2H_12994617
chr2H	12994849	A	G	0/0	1/1	0/0	0	1	chr2H_12994849
chr2H	13153400	G	A	0/0	1/1	0/0	0	1	chr2H_13153400
chr2H	13153513	T	C	0/0	1/1	0/0	0	1	chr2H_13153513
chr2H	13154506	C	T	0/0	1/1	0/0	0	1	chr2H_13154506
chr2H	13154755	T	A	0/0	1/1	0/0	0	1	chr2H_13154755
chr2H	13154819	T	G	0/0	1/1	0/0	0	1	chr2H_13154819
chr2H	13154879	T	C	0/0	1/1	0/0	0	1	chr2H_13154879
chr2H	13154978	T	C	0/0	1/1	0/0	0	1	chr2H_13154978
chr2H	13155823	T	C	0/0	1/1	0/0	0	1	chr2H_13155823
chr2H	13155928	G	T	0/0	1/1	0/0	0	1	chr2H_13155928
chr2H	13158100	A	G	0/0	1/1	0/0	0	1	chr2H_13158100
chr2H	13158106	T	C	0/0	1/1	0/0	0	1	chr2H_13158106
chr2H	13158126	C	T	0/0	1/1	0/0	0	1	chr2H_13158126
chr2H	13158147	A	G	0/0	1/1	0/0	0	1	chr2H_13158147
chr2H	13158235	G	T	0/0	1/1	0/0	0	1	chr2H_13158235
chr2H	13158800	T	C	0/0	1/1	0/0	0	1	chr2H_13158800
chr2H	13158965	A	C	0/0	1/1	0/0	0	1	chr2H_13158965
chr2H	13158968	T	C	0/0	1/1	0/0	0	1	chr2H_13158968
chr2H	13158987	C	A	0/0	1/1	0/0	0	1	chr2H_13158987
chr2H	13158991	T	G	0/0	1/1	0/0	0	1	chr2H_13158991
chr2H	13159373	C	G	0/0	1/1	0/0	0	1	chr2H_13159373
chr2H	13159816	C	A	0/0	1/1	0/0	0	1	chr2H_13159816
chr2H	13159917	G	A	0/0	1/1	0/0	0	1	chr2H_13159917
chr2H	13163356	G	A	0/0	1/1	0/0	0	1	chr2H_13163356
chr2H	13163561	C	G	0/0	1/1	0/0	0	1	chr2H_13163561
chr2H	13163632	T	C	0/0	1/1	0/0	0	1	chr2H_13163632
chr2H	13165162	G	C	0/0	1/1	0/0	0	1	chr2H_13165162
chr2H	13165796	T	C	0/0	1/1	0/0	0	1	chr2H_13165796
chr2H	13166059	C	T	0/0	1/1	0/0	0	1	chr2H_13166059
chr2H	13166076	C	G	0/0	1/1	0/0	0	1	chr2H_13166076
chr2H	13166535	T	G	0/0	1/1	0/0	0	1	chr2H_13166535
chr2H	13166778	G	A	0/0	1/1	0/0	0	1	chr2H_13166778
chr2H	13172264	G	T	0/0	1/1	0/0	0	1	chr2H_13172264
chr2H	13173168	C	T	0/0	1/1	0/0	0	1	chr2H_13173168
chr2H	13174274	T	G	0/0	1/1	0/0	0	1	chr2H_13174274
chr2H	13176583	A	G	0/0	1/1	0/0	0	1	chr2H_13176583
chr2H	13176770	A	G	0/0	1/1	0/0	0	1	chr2H_13176770
chr2H	13176777	A	G	0/0	1/1	0/0	0	1	chr2H_13176777
chr2H	13177121	G	C	0/0	1/1	0/0	0	1	chr2H_13177121
chr2H	13177148	T	G	0/0	1/1	0/0	0	1	chr2H_13177148
chr2H	13181478	C	T	0/0	1/1	0/0	0	1	chr2H_13181478
chr2H	13183488	T	A	0/0	1/1	0/0	0	1	chr2H_13183488
chr2H	13183672	T	C	0/0	1/1	0/0	0	1	chr2H_13183672
chr2H	13184084	T	C	0/0	1/1	0/0	0	1	chr2H_13184084
chr2H	13184093	A	C	0/0	1/1	0/0	0	1	chr2H_13184093
chr2H	13184514	C	G	0/0	1/1	0/0	0	1	chr2H_13184514
chr2H	13184519	A	G	0/0	1/1	0/0	0	1	chr2H_13184519
chr2H	13184523	G	A	0/0	1/1	0/0	0	1	chr2H_13184523
chr2H	13184605	A	G	0/0	1/1	0/0	0	1	chr2H_13184605
chr2H	13184622	G	T	0/0	1/1	0/0	0	1	chr2H_13184622
chr2H	13184626	C	G	0/0	1/1	0/0	0	1	chr2H_13184626
chr2H	13184694	T	G	0/0	1/1	0/0	0	1	chr2H_13184694
chr2H	13184774	G	A	0/0	1/1	0/0	0	1	chr2H_13184774
chr2H	13184798	T	C	0/0	1/1	0/0	0	1	chr2H_13184798
chr2H	13184888	C	A	0/0	1/1	0/0	0	1	chr2H_13184888
chr2H	13184952	G	A	0/0	1/1	0/0	0	1	chr2H_13184952
chr2H	13185023	T	C	0/0	1/1	0/0	0	1	chr2H_13185023
chr2H	13185030	C	A	0/0	1/1	0/0	0	1	chr2H_13185030
chr2H	13219820	C	T	0/0	1/1	0/0	0	1	chr2H_13219820
chr2H	13273807	C	A	0/0	1/1	0/0	0	1	chr2H_13273807
chr2H	13274082	C	T	0/0	1/1	0/0	0	1	chr2H_13274082
chr2H	13275253	C	G	0/0	1/1	0/0	0	1	chr2H_13275253
chr2H	13390872	C	G	0/0	1/1	0/0	0	1	chr2H_13390872
chr2H	13391082	A	G	0/0	1/1	0/0	0	1	chr2H_13391082
chr2H	13391133	A	T	0/0	1/1	0/0	0	1	chr2H_13391133
chr2H	13392236	C	G	0/0	1/1	0/0	0	1	chr2H_13392236
chr2H	13473730	G	A	0/0	1/1	0/0	0	1	chr2H_13473730
chr2H	13474100	C	T	0/0	1/1	0/0	0	1	chr2H_13474100
chr2H	13474230	A	T	0/0	1/1	0/0	0	1	chr2H_13474230
chr2H	13474403	T	C	0/0	1/1	0/0	0	1	chr2H_13474403
chr2H	13959460	A	T	0/0	1/1	0/0	0	1	chr2H_13959460
chr2H	13959866	G	C	0/0	1/1	0/0	0	1	chr2H_13959866
chr2H	13959887	A	G	0/0	1/1	0/0	0	1	chr2H_13959887
chr2H	13967561	C	T	0/0	1/1	0/0	0	1	chr2H_13967561
chr2H	14044903	C	G	0/0	1/1	0/0	0	1	chr2H_14044903
chr2H	14045593	T	A	0/0	1/1	0/0	0	1	chr2H_14045593
chr2H	14060485	T	C	0/0	1/1	0/0	0	1	chr2H_14060485
chr2H	14060833	G	C	0/0	1/1	0/0	0	1	chr2H_14060833
chr2H	14060887	C	T	0/0	1/1	0/0	0	1	chr2H_14060887
chr2H	14062407	T	G	0/0	1/1	0/0	0	1	chr2H_14062407
chr2H	14132984	G	A	1/1	1/1	1/1	1	1	chr2H_14132984
chr2H	14132988	C	G	1/1	1/1	1/1	1	1	chr2H_14132988
chr2H	14133883	A	G	1/1	1/1	1/1	1	1	chr2H_14133883
chr2H	14133940	T	G	1/1	1/1	1/1	1	1	chr2H_14133940
chr2H	14145756	C	G	0/0	1/1	0/0	0	1	chr2H_14145756
chr2H	14200284	T	C	0/0	1/1	0/0	0	1	chr2H_14200284
chr2H	14200546	G	A	0/0	1/1	0/0	0	1	chr2H_14200546
chr2H	14201563	G	A	0/0	1/1	0/0	0	1	chr2H_14201563
chr2H	14204036	C	A	0/0	1/1	0/0	0	1	chr2H_14204036
chr2H	14207299	A	G	0/0	1/1	0/0	0	1	chr2H_14207299
chr2H	14209169	C	T	0/0	1/1	0/0	0	1	chr2H_14209169
chr2H	14389895	A	G	0/0	1/1	0/0	0	1	chr2H_14389895
chr2H	14394430	C	T	0/0	1/1	0/0	0	1	chr2H_14394430
chr2H	14394749	A	G	0/0	1/1	0/0	0	1	chr2H_14394749
chr2H	14394886	G	C	0/0	1/1	0/0	0	1	chr2H_14394886
chr2H	14464055	C	A	0/0	1/1	0/0	0	1	chr2H_14464055
chr2H	14464292	G	A	0/0	1/1	0/0	0	1	chr2H_14464292
chr2H	14465963	C	G	0/0	1/1	0/0	0	1	chr2H_14465963
chr2H	14466399	G	C	0/0	1/1	0/0	0	1	chr2H_14466399
chr2H	14468541	C	T	0/0	1/1	0/0	0	1	chr2H_14468541
chr2H	14468847	G	C	0/0	1/1	0/0	0	1	chr2H_14468847
chr2H	14469023	C	A	0/0	1/1	0/0	0	1	chr2H_14469023
chr2H	14469306	C	T	0/0	1/1	0/0	0	1	chr2H_14469306
chr2H	14469533	T	C	0/0	1/1	0/0	0	1	chr2H_14469533
chr2H	14471655	G	A	0/0	1/1	0/0	0	1	chr2H_14471655
chr2H	14473773	T	G	0/0	1/1	0/0	0	1	chr2H_14473773
chr2H	14473807	G	A	0/0	1/1	0/0	0	1	chr2H_14473807
chr2H	14627488	C	T	0/0	1/1	0/0	0	1	chr2H_14627488
chr2H	14627926	A	G	0/0	1/1	0/0	0	1	chr2H_14627926
chr2H	14627959	A	G	0/0	1/1	0/0	0	1	chr2H_14627959
chr2H	14628194	G	A	0/0	1/1	0/0	0	1	chr2H_14628194
chr2H	14632142	G	A	0/0	1/1	0/0	0	1	chr2H_14632142
chr2H	14632374	C	A	0/0	1/1	0/0	0	1	chr2H_14632374
chr2H	14632560	A	G	0/0	1/1	0/0	0	1	chr2H_14632560
chr2H	14633037	A	G	0/0	1/1	0/0	0	1	chr2H_14633037
chr2H	14633064	T	G	0/0	1/1	0/0	0	1	chr2H_14633064
chr2H	14635928	T	C	0/0	1/1	0/0	0	1	chr2H_14635928
chr2H	14758277	C	T	0/0	1/1	0/0	0	1	chr2H_14758277
chr2H	14758306	G	A	0/0	1/1	0/0	0	1	chr2H_14758306
chr2H	14758320	A	T	0/0	1/1	0/0	0	1	chr2H_14758320
chr2H	14758324	T	C	0/0	1/1	0/0	0	1	chr2H_14758324
chr2H	14758369	G	A	0/0	1/1	0/0	0	1	chr2H_14758369
chr2H	14758431	A	C	0/0	1/1	0/0	0	1	chr2H_14758431
chr2H	14758446	T	C	0/0	1/1	0/0	0	1	chr2H_14758446
chr2H	14758447	A	G	0/0	1/1	0/0	0	1	chr2H_14758447
chr2H	14758449	T	C	0/0	1/1	0/0	0	1	chr2H_14758449
chr2H	14758463	A	C	0/0	1/1	0/0	0	1	chr2H_14758463
chr2H	14758465	G	A	0/0	1/1	0/0	0	1	chr2H_14758465
chr2H	14758516	T	G	0/0	1/1	0/0	0	1	chr2H_14758516
chr2H	14759699	G	A	0/0	1/1	0/0	0	1	chr2H_14759699
chr2H	14761119	A	G	0/0	1/1	0/0	0	1	chr2H_14761119
chr2H	14761374	G	C	0/0	1/1	0/0	0	1	chr2H_14761374
chr2H	14761427	G	A	0/0	1/1	0/0	0	1	chr2H_14761427
chr2H	14781843	C	T	0/0	1/1	0/0	0	1	chr2H_14781843
chr2H	14781844	T	C	0/0	1/1	0/0	0	1	chr2H_14781844
chr2H	14786928	A	G	0/0	1/1	0/0	0	1	chr2H_14786928
chr2H	14786958	T	C	0/0	1/1	0/0	0	1	chr2H_14786958
chr2H	15037510	T	G	0/0	1/1	0/0	0	1	chr2H_15037510
chr2H	15037534	C	A	0/0	1/1	0/0	0	1	chr2H_15037534
chr2H	15037933	T	C	0/0	1/1	0/0	0	1	chr2H_15037933
chr2H	15037994	C	T	0/0	1/1	0/0	0	1	chr2H_15037994
chr2H	15038260	A	G	0/0	1/1	0/0	0	1	chr2H_15038260
chr2H	15038704	A	C	0/0	1/1	0/0	0	1	chr2H_15038704
chr2H	15039069	T	C	0/0	1/1	0/0	0	1	chr2H_15039069
chr2H	15039098	A	G	0/0	1/1	0/0	0	1	chr2H_15039098
chr2H	15039787	A	G	0/0	1/1	0/0	0	1	chr2H_15039787
chr2H	15039815	T	G	0/0	1/1	0/0	0	1	chr2H_15039815
chr2H	15325855	G	C	0/0	1/1	0/0	0	1	chr2H_15325855
chr2H	15326926	T	C	0/0	1/1	0/0	0	1	chr2H_15326926
chr2H	15327016	C	T	0/0	1/1	0/0	0	1	chr2H_15327016
chr2H	15327145	G	T	0/0	0/0	0/0	1	1	chr2H_15327145
chr2H	15360531	C	T	0/0	1/1	0/0	0	1	chr2H_15360531
chr2H	15360540	G	A	0/0	1/1	0/0	0	1	chr2H_15360540
chr2H	15367957	C	T	0/0	1/1	0/0	0	1	chr2H_15367957
chr2H	15379037	A	G	0/0	1/1	0/0	0	1	chr2H_15379037
chr2H	15382297	A	C	0/0	1/1	0/0	0	1	chr2H_15382297
chr2H	15382631	G	A	0/0	1/1	0/0	0	1	chr2H_15382631
chr2H	15384304	A	G	0/0	1/1	0/0	0	1	chr2H_15384304
chr2H	15384331	G	A	0/0	1/1	0/0	0	1	chr2H_15384331
chr2H	15384751	A	G	0/0	1/1	0/0	0	1	chr2H_15384751
chr2H	15384830	T	C	0/0	1/1	0/0	0	1	chr2H_15384830
chr2H	15386041	G	A	0/0	1/1	0/0	0	1	chr2H_15386041
chr2H	15386051	C	T	0/0	1/1	0/0	0	1	chr2H_15386051
chr2H	15414195	A	G	0/0	1/1	0/0	0	1	chr2H_15414195
chr2H	15414404	C	G	0/0	1/1	0/0	0	1	chr2H_15414404
chr2H	15414560	G	C	0/0	1/1	0/0	0	1	chr2H_15414560
chr2H	15414590	G	A	0/0	1/1	0/0	0	1	chr2H_15414590
chr2H	15423097	C	T	0/0	1/1	0/0	0	1	chr2H_15423097
chr2H	15434167	T	C	0/0	1/1	0/0	0	1	chr2H_15434167
chr2H	15434191	C	G	0/0	1/1	0/0	0	1	chr2H_15434191
chr2H	15434192	C	A	0/0	1/1	0/0	0	1	chr2H_15434192
chr2H	15599256	C	G	0/0	1/1	0/0	0	1	chr2H_15599256
chr2H	15599310	A	G	0/0	1/1	0/0	0	1	chr2H_15599310
chr2H	15599414	C	G	0/0	1/1	0/0	0	1	chr2H_15599414
chr2H	15599491	G	A	0/0	1/1	0/0	0	1	chr2H_15599491
chr2H	15599595	A	G	0/0	1/1	0/0	0	1	chr2H_15599595
chr2H	15599650	A	G	0/0	1/1	0/0	0	1	chr2H_15599650
chr2H	15599689	A	G	0/0	1/1	0/0	0	1	chr2H_15599689
chr2H	15599767	A	G	0/0	1/1	0/0	0	1	chr2H_15599767
chr2H	15600305	G	T	0/0	1/1	0/0	0	1	chr2H_15600305
chr2H	15600328	A	G	0/0	1/1	0/0	0	1	chr2H_15600328
chr2H	15603010	G	A	0/0	1/1	0/0	0	1	chr2H_15603010
chr2H	16512063	T	C	0/0	1/1	0/0	0	1	chr2H_16512063
chr2H	16512185	C	A	0/0	1/1	0/0	0	1	chr2H_16512185
chr2H	16512352	A	G	0/0	1/1	0/0	0	1	chr2H_16512352
chr2H	16512358	T	C	0/0	1/1	0/0	0	1	chr2H_16512358
chr2H	16512368	C	G	0/0	1/1	0/0	0	1	chr2H_16512368
chr2H	16512422	A	C	0/0	1/1	0/0	0	1	chr2H_16512422
chr2H	16512464	G	A	0/0	1/1	0/0	0	1	chr2H_16512464
chr2H	16512596	C	A	0/0	1/1	0/0	0	1	chr2H_16512596
chr2H	16512708	A	G	0/0	1/1	0/0	0	1	chr2H_16512708
chr2H	16512797	G	C	0/0	1/1	0/0	0	1	chr2H_16512797
chr2H	16513635	A	G	0/0	1/1	0/0	0	1	chr2H_16513635
chr2H	16513673	G	A	0/0	1/1	0/0	0	1	chr2H_16513673
chr2H	16514288	G	A	0/0	1/1	0/0	0	1	chr2H_16514288
chr2H	16514509	C	G	0/0	1/1	0/0	0	1	chr2H_16514509
chr2H	16514562	T	C	0/0	1/1	0/0	0	1	chr2H_16514562
chr2H	16514586	A	C	0/0	1/1	0/0	0	1	chr2H_16514586
chr2H	16514595	A	G	0/0	1/1	0/0	0	1	chr2H_16514595
chr2H	16514628	T	G	0/0	1/1	0/0	0	1	chr2H_16514628
chr2H	16514632	A	C	0/0	1/1	0/0	0	1	chr2H_16514632
chr2H	16514641	T	C	0/0	1/1	0/0	0	1	chr2H_16514641
chr2H	16514654	T	G	0/0	1/1	0/0	0	1	chr2H_16514654
chr2H	16514655	T	G	0/0	1/1	0/0	0	1	chr2H_16514655
chr2H	16514756	C	A	0/0	1/1	0/0	0	1	chr2H_16514756
chr2H	16515025	G	A	0/0	1/1	0/0	0	1	chr2H_16515025
chr2H	16515043	C	T	0/0	1/1	0/0	0	1	chr2H_16515043
chr2H	16515181	C	T	0/0	1/1	0/0	0	1	chr2H_16515181
chr2H	16577824	A	C	0/0	1/1	0/0	0	1	chr2H_16577824
chr2H	16577910	G	A	0/0	1/1	0/0	0	1	chr2H_16577910
chr2H	16577924	A	G	0/0	1/1	0/0	0	1	chr2H_16577924
chr2H	16578141	T	C	0/0	1/1	0/0	0	1	chr2H_16578141
chr2H	16578142	T	C	0/0	1/1	0/0	0	1	chr2H_16578142
chr2H	16578210	A	G	0/0	1/1	0/0	0	1	chr2H_16578210
chr2H	16578473	A	G	0/0	1/1	0/0	0	1	chr2H_16578473
chr2H	16578656	T	C	0/0	1/1	0/0	0	1	chr2H_16578656
chr2H	16578748	C	T	0/0	1/1	0/0	0	1	chr2H_16578748
chr2H	16578842	A	G	0/0	1/1	0/0	0	1	chr2H_16578842
chr2H	16699803	C	G	0/0	1/1	0/0	0	1	chr2H_16699803
chr2H	16706641	A	G	0/0	1/1	0/0	0	1	chr2H_16706641
chr2H	16707272	G	A	0/0	1/1	0/0	0	1	chr2H_16707272
chr2H	16755485	C	A	0/0	1/1	0/0	0	1	chr2H_16755485
chr2H	16756972	T	C	0/0	1/1	0/0	0	1	chr2H_16756972
chr2H	16757165	C	T	0/0	1/1	0/0	0	1	chr2H_16757165
chr2H	16760110	G	A	0/0	1/1	0/0	0	1	chr2H_16760110
chr2H	16761132	T	C	0/0	1/1	0/0	0	1	chr2H_16761132
chr2H	16761292	A	G	0/0	1/1	0/0	0	1	chr2H_16761292
chr2H	16761576	G	A	0/0	1/1	0/0	0	1	chr2H_16761576
chr2H	16761579	A	G	0/0	1/1	0/0	0	1	chr2H_16761579
chr2H	16761581	T	A	0/0	1/1	0/0	0	1	chr2H_16761581
chr2H	16761657	T	C	0/0	1/1	0/0	0	1	chr2H_16761657
chr2H	16838304	G	C	0/0	1/1	0/0	0	1	chr2H_16838304
chr2H	16838423	C	T	0/0	1/1	0/0	0	1	chr2H_16838423
chr2H	16993942	A	T	0/0	1/1	0/0	0	1	chr2H_16993942
chr2H	17074952	T	G	0/0	1/1	0/0	0	1	chr2H_17074952
chr2H	17075003	C	A	0/0	1/1	0/0	0	1	chr2H_17075003
chr2H	17075024	C	G	0/0	1/1	0/0	0	1	chr2H_17075024
chr2H	17075075	C	G	0/0	1/1	0/0	0	1	chr2H_17075075
chr2H	17075079	G	A	0/0	1/1	0/0	0	1	chr2H_17075079
chr2H	17075120	G	A	0/0	1/1	0/0	0	1	chr2H_17075120
chr2H	17075123	T	G	0/0	1/1	0/0	0	1	chr2H_17075123
chr2H	17075156	A	G	0/0	1/1	0/0	0	1	chr2H_17075156
chr2H	17075651	T	C	0/0	1/1	0/0	0	1	chr2H_17075651
chr2H	17082131	T	G	0/0	1/1	0/0	0	1	chr2H_17082131
chr2H	17082577	G	A	0/0	1/1	0/0	0	1	chr2H_17082577
chr2H	17083582	G	T	0/0	1/1	0/0	0	1	chr2H_17083582
chr2H	17084586	C	T	0/0	1/1	0/0	0	1	chr2H_17084586
chr2H	17085059	C	T	0/0	1/1	0/0	0	1	chr2H_17085059
chr2H	17085077	C	G	0/0	1/1	0/0	0	1	chr2H_17085077
chr2H	17085218	A	G	0/0	1/1	0/0	0	1	chr2H_17085218
chr2H	17112576	T	C	0/0	1/1	0/0	0	1	chr2H_17112576
chr2H	17112590	C	T	0/0	1/1	0/0	0	1	chr2H_17112590
chr2H	17112610	C	G	0/0	1/1	0/0	0	1	chr2H_17112610
chr2H	17112616	G	A	0/0	1/1	0/0	0	1	chr2H_17112616
chr2H	17114222	C	T	0/0	1/1	0/0	0	1	chr2H_17114222
chr2H	17114227	G	C	0/0	1/1	0/0	0	1	chr2H_17114227
chr2H	17126503	C	G	0/0	1/1	0/0	0	1	chr2H_17126503
chr2H	17126521	G	A	0/0	1/1	0/0	0	1	chr2H_17126521
chr2H	17126845	C	T	0/0	1/1	0/0	0	1	chr2H_17126845
chr2H	17127202	A	G	0/0	1/1	0/0	0	1	chr2H_17127202
chr2H	17127473	T	C	0/0	1/1	0/0	0	1	chr2H_17127473
chr2H	17127517	C	T	0/0	1/1	0/0	0	1	chr2H_17127517
chr2H	17127518	A	G	0/0	1/1	0/0	0	1	chr2H_17127518
chr2H	17127531	C	T	0/0	1/1	0/0	0	1	chr2H_17127531
chr2H	17127567	C	G	0/0	1/1	0/0	0	1	chr2H_17127567
chr2H	17127572	A	G	0/0	1/1	0/0	0	1	chr2H_17127572
chr2H	17127582	A	C	0/0	1/1	0/0	0	1	chr2H_17127582
chr2H	17127911	A	C	0/0	1/1	0/0	0	1	chr2H_17127911
chr2H	17127925	A	G	0/0	1/1	0/0	0	1	chr2H_17127925
chr2H	17127928	A	G	0/0	1/1	0/0	0	1	chr2H_17127928
chr2H	17128109	T	C	0/0	1/1	0/0	0	1	chr2H_17128109
chr2H	17128113	T	A	0/0	1/1	0/0	0	1	chr2H_17128113
chr2H	17128198	C	G	0/0	1/1	0/0	0	1	chr2H_17128198
chr2H	17129228	A	G	0/0	1/1	0/0	0	1	chr2H_17129228
chr2H	17129240	A	T	0/0	1/1	0/0	0	1	chr2H_17129240
chr2H	17129387	G	A	0/0	1/1	0/0	0	1	chr2H_17129387
chr2H	17129388	G	T	0/0	1/1	0/0	0	1	chr2H_17129388
chr2H	17129471	A	G	0/0	1/1	0/0	0	1	chr2H_17129471
chr2H	17248233	C	G	0/0	1/1	0/0	0	1	chr2H_17248233
chr2H	17248344	C	T	0/0	1/1	0/0	0	1	chr2H_17248344
chr2H	17249000	T	C	0/0	1/1	0/0	0	1	chr2H_17249000
chr2H	17249194	G	C	0/0	1/1	0/0	0	1	chr2H_17249194
chr2H	17249293	T	C	0/0	1/1	0/0	0	1	chr2H_17249293
chr2H	17249738	T	A	0/0	1/1	0/0	0	1	chr2H_17249738
chr2H	17250175	G	A	0/0	1/1	0/0	0	1	chr2H_17250175
chr2H	17329076	A	G	0/0	1/1	0/0	0	1	chr2H_17329076
chr2H	17329180	T	C	0/0	1/1	0/0	0	1	chr2H_17329180
chr2H	17331149	C	A	1/1	1/1	1/1	1	1	chr2H_17331149
chr2H	17331151	G	C	1/1	1/1	1/1	1	1	chr2H_17331151
chr2H	17332297	A	G	0/0	1/1	0/0	0	1	chr2H_17332297
chr2H	17429561	A	G	0/0	1/1	0/0	0	1	chr2H_17429561
chr2H	17429684	A	C	0/0	1/1	0/0	0	1	chr2H_17429684
chr2H	17429702	C	T	0/0	1/1	0/0	0	1	chr2H_17429702
chr2H	17429706	C	T	0/0	1/1	0/0	0	1	chr2H_17429706
chr2H	17429716	T	C	0/0	1/1	0/0	0	1	chr2H_17429716
chr2H	17429749	G	T	0/0	1/1	0/0	0	1	chr2H_17429749
chr2H	17429757	G	A	0/0	1/1	0/0	0	1	chr2H_17429757
chr2H	17429786	T	C	0/0	1/1	0/0	0	1	chr2H_17429786
chr2H	17429810	A	G	0/0	1/1	0/0	0	1	chr2H_17429810
chr2H	17430112	T	C	0/0	1/1	0/0	0	1	chr2H_17430112
chr2H	17430134	T	G	0/0	1/1	0/0	0	1	chr2H_17430134
chr2H	17430148	T	C	0/0	1/1	0/0	0	1	chr2H_17430148
chr2H	17430157	C	T	0/0	1/1	0/0	0	1	chr2H_17430157
chr2H	17430242	A	T	0/0	1/1	0/0	0	1	chr2H_17430242
chr2H	17430243	A	T	0/0	1/1	0/0	0	1	chr2H_17430243
chr2H	17430285	C	T	0/0	1/1	0/0	0	1	chr2H_17430285
chr2H	17435282	C	T	0/0	1/1	0/0	0	1	chr2H_17435282
chr2H	17435331	G	A	0/0	1/1	0/0	0	1	chr2H_17435331
chr2H	17435378	C	T	0/0	1/1	0/0	0	1	chr2H_17435378
chr2H	17435766	T	C	0/0	1/1	0/0	0	1	chr2H_17435766
chr2H	17435790	T	A	0/0	1/1	0/0	0	1	chr2H_17435790
chr2H	17435860	C	G	0/0	1/1	0/0	0	1	chr2H_17435860
chr2H	17436750	C	T	0/0	1/1	0/0	0	1	chr2H_17436750
chr2H	17436871	C	A	0/0	1/1	0/0	0	1	chr2H_17436871
chr2H	17436964	A	G	0/0	1/1	0/0	0	1	chr2H_17436964
chr2H	17437689	C	T	0/0	1/1	0/0	0	1	chr2H_17437689
chr2H	17437766	A	C	0/0	1/1	0/0	0	1	chr2H_17437766
chr2H	17437818	C	T	0/0	1/1	0/0	0	1	chr2H_17437818
chr2H	17437840	G	A	0/0	1/1	0/0	0	1	chr2H_17437840
chr2H	17437843	G	C	0/0	1/1	0/0	0	1	chr2H_17437843
chr2H	17437893	T	G	0/0	1/1	0/0	0	1	chr2H_17437893
chr2H	17437895	C	A	0/0	1/1	0/0	0	1	chr2H_17437895
chr2H	17438252	G	A	0/0	1/1	0/0	0	1	chr2H_17438252
chr2H	17438260	G	A	0/0	1/1	0/0	0	1	chr2H_17438260
chr2H	17438270	C	G	0/0	1/1	0/0	0	1	chr2H_17438270
chr2H	17483052	G	C	0/0	1/1	0/0	0	1	chr2H_17483052
chr2H	17483066	A	T	0/0	1/1	0/0	0	1	chr2H_17483066
chr2H	17483109	A	T	0/0	1/1	0/0	0	1	chr2H_17483109
chr2H	17483182	G	C	0/0	1/1	0/0	0	1	chr2H_17483182
chr2H	17483287	T	C	0/0	1/1	0/0	0	1	chr2H_17483287
chr2H	17483308	T	G	0/0	1/1	0/0	0	1	chr2H_17483308
chr2H	17483335	T	G	0/0	1/1	0/0	0	1	chr2H_17483335
chr2H	17483346	T	C	0/0	1/1	0/0	0	1	chr2H_17483346
chr2H	17483360	C	A	0/0	1/1	0/0	0	1	chr2H_17483360
chr2H	17483368	G	A	0/0	1/1	0/0	0	1	chr2H_17483368
chr2H	17483389	C	T	0/0	1/1	0/0	0	1	chr2H_17483389
chr2H	17483425	C	T	0/0	1/1	0/0	0	1	chr2H_17483425
chr2H	17483475	A	G	0/0	1/1	0/0	0	1	chr2H_17483475
chr2H	17483482	C	G	0/0	1/1	0/0	0	1	chr2H_17483482
chr2H	17483502	G	C	0/0	1/1	0/0	0	1	chr2H_17483502
chr2H	17483533	C	T	0/0	1/1	0/0	0	1	chr2H_17483533
chr2H	17483573	G	A	0/0	1/1	0/0	0	1	chr2H_17483573
chr2H	17483596	C	G	0/0	1/1	0/0	0	1	chr2H_17483596
chr2H	17483806	G	C	0/0	1/1	0/0	0	1	chr2H_17483806
chr2H	17483849	A	G	0/0	1/1	0/0	0	1	chr2H_17483849
chr2H	17483855	A	G	0/0	1/1	0/0	0	1	chr2H_17483855
chr2H	17483861	T	C	0/0	1/1	0/0	0	1	chr2H_17483861
chr2H	17483903	A	G	0/0	1/1	0/0	0	1	chr2H_17483903
chr2H	17483908	C	G	0/0	1/1	0/0	0	1	chr2H_17483908
chr2H	17484618	G	A	0/0	1/1	0/0	0	1	chr2H_17484618
chr2H	17484620	G	A	0/0	1/1	0/0	0	1	chr2H_17484620
chr2H	17484629	G	C	0/0	1/1	0/0	0	1	chr2H_17484629
chr2H	17484635	G	T	0/0	1/1	0/0	0	1	chr2H_17484635
chr2H	17484645	A	G	0/0	1/1	0/0	0	1	chr2H_17484645
chr2H	17484650	C	A	0/0	1/1	0/0	0	1	chr2H_17484650
chr2H	17484665	G	A	0/0	1/1	0/0	0	1	chr2H_17484665
chr2H	17484686	T	G	0/0	1/1	0/0	0	1	chr2H_17484686
chr2H	17484722	G	A	0/0	1/1	0/0	0	1	chr2H_17484722
chr2H	17484761	A	G	0/0	1/1	0/0	0	1	chr2H_17484761
chr2H	17484779	G	C	0/0	1/1	0/0	0	1	chr2H_17484779
chr2H	17484812	T	C	0/0	1/1	0/0	0	1	chr2H_17484812
chr2H	17484819	T	C	0/0	1/1	0/0	0	1	chr2H_17484819
chr2H	17484824	G	T	0/0	1/1	0/0	0	1	chr2H_17484824
chr2H	17484828	C	T	0/0	1/1	0/0	0	1	chr2H_17484828
chr2H	17484836	T	C	0/0	1/1	0/0	0	1	chr2H_17484836
chr2H	17484854	C	T	0/0	1/1	0/0	0	1	chr2H_17484854
chr2H	17484906	A	G	0/0	1/1	0/0	0	1	chr2H_17484906
chr2H	17484908	A	G	0/0	1/1	0/0	0	1	chr2H_17484908
chr2H	17484933	T	A	0/0	1/1	0/0	0	1	chr2H_17484933
chr2H	17484947	T	G	0/0	1/1	0/0	0	1	chr2H_17484947
chr2H	17484989	C	A	0/0	1/1	0/0	0	1	chr2H_17484989
chr2H	17485077	C	A	0/0	1/1	0/0	0	1	chr2H_17485077
chr2H	17485109	C	T	0/0	1/1	0/0	0	1	chr2H_17485109
chr2H	17485124	C	G	0/0	1/1	0/0	0	1	chr2H_17485124
chr2H	17485143	T	C	0/0	1/1	0/0	0	1	chr2H_17485143
chr2H	17485175	G	A	0/0	1/1	0/0	0	1	chr2H_17485175
chr2H	17485220	G	A	0/0	1/1	0/0	0	1	chr2H_17485220
chr2H	17485225	T	C	0/0	1/1	0/0	0	1	chr2H_17485225
chr2H	17485237	T	A	0/0	1/1	0/0	0	1	chr2H_17485237
chr2H	17485291	G	A	0/0	1/1	0/0	0	1	chr2H_17485291
chr2H	17518902	G	A	0/0	1/1	0/0	0	1	chr2H_17518902
chr2H	17518914	G	A	0/0	1/1	0/0	0	1	chr2H_17518914
chr2H	17518952	C	A	0/0	1/1	0/0	0	1	chr2H_17518952
chr2H	17518977	G	T	0/0	1/1	0/0	0	1	chr2H_17518977
chr2H	17519027	A	C	0/0	1/1	0/0	0	1	chr2H_17519027
chr2H	17519029	A	G	0/0	1/1	0/0	0	1	chr2H_17519029
chr2H	17519032	C	A	0/0	1/1	0/0	0	1	chr2H_17519032
chr2H	17519049	C	T	0/0	1/1	0/0	0	1	chr2H_17519049
chr2H	17519054	G	A	0/0	1/1	0/0	0	1	chr2H_17519054
chr2H	17519061	A	T	0/0	1/1	0/0	0	1	chr2H_17519061
chr2H	17519124	A	C	0/0	1/1	0/0	0	1	chr2H_17519124
chr2H	17519183	G	C	0/0	1/1	0/0	0	1	chr2H_17519183
chr2H	17519279	C	T	0/0	1/1	0/0	0	1	chr2H_17519279
chr2H	17519291	C	T	0/0	1/1	0/0	0	1	chr2H_17519291
chr2H	17519325	G	A	0/0	1/1	0/0	0	1	chr2H_17519325
chr2H	17519451	T	G	0/0	1/1	0/0	0	1	chr2H_17519451
[truncated: 7,623 more rows]

## Sheet: S6
Table S6. Igri introgression sizes in the selected single GP-fast line and GP-rapid based on RNAseq-based genotyping.
Introgression start and end locations are based on the midpoint distance between GP SNP allele and the flanking alternative donor (Igri) allele of the introgression denoted by SNP_ID.
Genotype	Chromosome	SNP_ID_start	SNP_ID_end	Interval_type	Introgression_start_bp	Introgression_end_bp	Number_of_non-reference_SNPs_in_introgression	Introgression_length [bp]
GP-fast_9	chr1H	chr1H_20493286	chr1H_74425439	Physical [bp]	19282319	77400244	454	58117925
GP-fast_9	chr1H	chr1H_235419825	chr1H_309850465	Physical [bp]	217854244	3.15878e+08	575	9.80235e+07
GP-fast_9	chr2H	chr2H_12114587	chr2H_27611896	Physical [bp]	1.19386e+07	27974794	1352	1.60362e+07
GP-fast_9	chr6H	chr6H_3083805	chr6H_11788715	Physical [bp]	2601150	1.24239e+07	732	9.8228e+06
GP-fast_9	chr7H	chr7H_234721	chr7H_14010300	Physical [bp]	157251	15372312	512	15215061
GP-fast_9	chrUn	chrUn_5691361	chrUn_23371971	Physical [bp]	4.88042e+06	23458408	248	1.8578e+07
GP-rapid	chr2H	chr2H_18217699	chr2H_18820954	Physical [bp]	18217415	18825119	123	607704
GP-rapid	chrUn	chrUn_11343778	chrUn_12996483	Physical [bp]	1.10731e+07	12851272	10	1.77817e+06
