# Supplementary material for: Golden Promise-rapid, a fast-cycling and transformable barley genotype
Source: J Exp Bot. 2026 Apr 22;77(14):4328–36. doi: 10.1093/jxb/erag197 (PMC13415965; doi:10.1093/jxb/erag197)
Supplement: erag197_Supplementary_Data [file erag197_supplementary_data.zip › JEXBOT317022-file003.gb]

LOCUS       pMGE599_PPDH1_guide1_2 17336 bp ds-DNA     circular     08-JAN-2025
DEFINITION  .
FEATURES             Location/Qualifiers
     primer          complement(4..25)
                     /label="pMGE599_R"
                     /ApEinfo_revcolor="#f58a5e"
                     /ApEinfo_fwdcolor="#f58a5e"
                     /note="sequence: TGTCGACATCGATAAGCTTGAA"
     misc_feature    59..661
                     /label="right border region from nopaline-type TiplasmidC58 of Agrobacterium tumefaciens in GenBankAccessionNumber X07435"
                     /ApEinfo_revcolor="#84b0dc"
                     /ApEinfo_fwdcolor="#84b0dc"
     misc_feature    103..127
                     /label="RB T-DNA repeat"
                     /ApEinfo_revcolor="#b4abac"
                     /ApEinfo_fwdcolor="#b4abac"
                     /note="pLannotate"
                     /database="snapgene"
                     /identity="100.0"
                     /match_length="100.0"
                     /fragment="False"
                     /other="misc_feature"
     misc_feature    104..127
                     /label="right flanking T-DNA border"
                     /ApEinfo_revcolor="#85dae9"
                     /ApEinfo_fwdcolor="#85dae9"
     misc_feature    complement(271..661)
                     /label="3' sequence of the ornithine cyclodeaminasegeneocd; non-functional"
                     /ApEinfo_revcolor="#b7e6d7"
                     /ApEinfo_fwdcolor="#b7e6d7"
     rep_origin      662..1826
                     /label="ColE1 origin of replication sequence ofpBR322;similar to GenBank Accession Number J01749; servesasorigin of replication in Escherichia coli host"
                     /ApEinfo_revcolor="#9eafd2"
                     /ApEinfo_fwdcolor="#9eafd2"
                     /experiment="experimental evidence, noadditionaldetailsrecorded"
     rep_origin      772..1360
                     /label="ori"
                     /ApEinfo_revcolor="#b4abac"
                     /ApEinfo_fwdcolor="#b4abac"
                     /note="pLannotate"
                     /database="snapgene"
                     /identity="99.8"
                     /match_length="100.0"
                     /fragment="False"
                     /other="rep_origin"
     misc_feature    complement(1545..1685)
                     /label="bom"
                     /ApEinfo_revcolor="#ffef86"
                     /ApEinfo_fwdcolor="#ffef86"
                     /note="pLannotate"
                     /database="snapgene"
                     /identity="100.0"
                     /match_length="100.0"
                     /fragment="False"
                     /other="misc_feature"
     misc_feature    1638..1638
                     /label="nic/bom site"
                     /ApEinfo_revcolor="#faac61"
                     /ApEinfo_fwdcolor="#faac61"
     rep_origin      1842..1895
                     /label="origin of replication and partitioning regionfromplasmid pVS1 of Pseudomonas; similar to GenBankAccessionNumber U10487; serves as origin of replicationinAgrobacterium tumefaciens host"
                     /ApEinfo_revcolor="#d59687"
                     /ApEinfo_fwdcolor="#d59687"
                     /experiment="experimental evidence, noadditionaldetailsrecorded"
     primer          complement(1878..1899)
                     /label="JS1228"
                     /ApEinfo_revcolor="#f58a5e"
                     /ApEinfo_fwdcolor="#f58a5e"
     primer          1896..1916
                     /label="JS1225"
                     /ApEinfo_revcolor="#ff9ccd"
                     /ApEinfo_fwdcolor="#ff9ccd"
     rep_origin      1896..5613
                     /label="origin of replication and partitioning regionfromplasmid pVS1 of Pseudomonas; similar to GenBankAccessionNumber U10487; serves as origin of replicationinAgrobacterium tumefaciens host"
                     /ApEinfo_revcolor="#ffef86"
                     /ApEinfo_fwdcolor="#ffef86"
                     /experiment="experimental evidence, noadditionaldetailsrecorded"
     source          1896..7629
                     /label="source"
                     /ApEinfo_revcolor="#d59687"
                     /ApEinfo_fwdcolor="#d59687"
                     /organism="Binary vector pLH6000"
                     /mol_type="other DNA"
                     /db_xref="taxon:226213"
     mutation        1897..1897
                     /label="T->A to eliminate BpiI"
                     /ApEinfo_revcolor="#b1ff67"
                     /ApEinfo_fwdcolor="#b1ff67"
     regulatory      1973..1978
                     /label="regulatory"
                     /ApEinfo_revcolor="#75c6a9"
                     /ApEinfo_fwdcolor="#75c6a9"
                     /regulatory_class="minus_35_signal"
     regulatory      1999..2004
                     /label="regulatory"
                     /ApEinfo_revcolor="#9eafd2"
                     /ApEinfo_fwdcolor="#9eafd2"
                     /regulatory_class="minus_10_signal"
     regulatory      2021..2025
                     /label="regulatory"
                     /ApEinfo_revcolor="#84b0dc"
                     /ApEinfo_fwdcolor="#84b0dc"
                     /regulatory_class="ribosome_binding_site"
     stem_loop       2865..2897
                     /label="palindromic sequence"
                     /ApEinfo_revcolor="#75c6a9"
                     /ApEinfo_fwdcolor="#75c6a9"
     regulatory      2955..2960
                     /label="regulatory"
                     /ApEinfo_revcolor="#b1ff67"
                     /ApEinfo_fwdcolor="#b1ff67"
                     /regulatory_class="minus_35_signal"
     regulatory      2976..2981
                     /label="regulatory"
                     /ApEinfo_revcolor="#ff9ccd"
                     /ApEinfo_fwdcolor="#ff9ccd"
                     /regulatory_class="minus_10_signal"
     regulatory      3009..3016
                     /label="regulatory"
                     /ApEinfo_revcolor="#b7e6d7"
                     /ApEinfo_fwdcolor="#b7e6d7"
                     /regulatory_class="ribosome_binding_site"
     misc_feature    3916..3928
                     /label="identical to the korB operator binding siteofplasmid RK2 in GenBank Accession Number L27758.1"
                     /ApEinfo_revcolor="#c7b0e3"
                     /ApEinfo_fwdcolor="#c7b0e3"
     stem_loop       5165..5187
                     /label="palindromic sequence"
                     /ApEinfo_revcolor="#85dae9"
                     /ApEinfo_fwdcolor="#85dae9"
     misc_feature    5194..5613
                     /label="parC region; contains putative cis-acting sitesforreplication, partition and incompatibility"
                     /ApEinfo_revcolor="#f58a5e"
                     /ApEinfo_fwdcolor="#f58a5e"
     primer          5195..5221
                     /label="JS1217"
                     /ApEinfo_revcolor="#84b0dc"
                     /ApEinfo_fwdcolor="#84b0dc"
     primer          complement(5195..5221)
                     /label="JS1218"
                     /ApEinfo_revcolor="#b4abac"
                     /ApEinfo_fwdcolor="#b4abac"
     mutation        5208..5208
                     /label="T->A to eliminate BsaI"
                     /ApEinfo_revcolor="#f8d3a9"
                     /ApEinfo_fwdcolor="#f8d3a9"
                     /note="Position not included in some plasmids containingtheparC region, most likely not relevant"
     protein_bind    5217..5225
                     /label="putative DnaA box"
                     /ApEinfo_revcolor="#ffef86"
                     /ApEinfo_fwdcolor="#ffef86"
                     /bound_moiety="DnaA"
     rep_origin      5217..5411
                     /label="pVS1 oriV"
                     /ApEinfo_revcolor="#9eafd2"
                     /ApEinfo_fwdcolor="#9eafd2"
                     /note="pLannotate"
                     /database="snapgene"
                     /identity="100.0"
                     /match_length="100.0"
                     /fragment="False"
                     /other="rep_origin"
     misc_feature    5314..5392
                     /label="AT-rich region"
                     /ApEinfo_revcolor="#f8d3a9"
                     /ApEinfo_fwdcolor="#f8d3a9"
     protein_bind    5404..5412
                     /label="putative DnaA box"
                     /ApEinfo_revcolor="#ff9ccd"
                     /ApEinfo_fwdcolor="#ff9ccd"
                     /bound_moiety="DnaA"
     mutation        5639..5639
                     /label="A->C to remove BsaI"
                     /ApEinfo_revcolor="#d6b295"
                     /ApEinfo_fwdcolor="#d6b295"
                     /note="this position is part of the aadA cassette, butnotincluded in many other aadA cassettes. It will thusnot be acrucial position within the cassette"
     regulatory      5752..5757
                     /label="regulatory"
                     /ApEinfo_revcolor="#b1ff67"
                     /ApEinfo_fwdcolor="#b1ff67"
                     /regulatory_class="minus_35_signal"
     promoter        5754..5777
                     /label="Pc promoter (fragment)"
                     /ApEinfo_revcolor="#9eafd2"
                     /ApEinfo_fwdcolor="#9eafd2"
                     /note="pLannotate"
                     /database="snapgene"
                     /identity="100.0"
                     /match_length="82.8"
                     /fragment="True"
                     /other="promoter"
     regulatory      5775..5780
                     /label="regulatory"
                     /ApEinfo_revcolor="#ffef86"
                     /ApEinfo_fwdcolor="#ffef86"
                     /regulatory_class="minus_10_signal"
     gene            5797..6807
                     /label="aadA gene"
                     /ApEinfo_revcolor="#ff9ccd"
                     /ApEinfo_fwdcolor="#ff9ccd"
                     /note="different start codons are described intheliterature"
     stem_loop       6810..6867
                     /label="palindromic sequence; putative termination signal"
                     /ApEinfo_revcolor="#b7e6d7"
                     /ApEinfo_fwdcolor="#b7e6d7"
     misc_feature    7026..7627
                     /label="left border region from octopine-type Ti plasmidofAgrobacterium tumefaciens; similar to GenBankAccessionNumber X00493"
                     /ApEinfo_revcolor="#ffef86"
                     /ApEinfo_fwdcolor="#ffef86"
     misc_feature    7327..7351
                     /label="LB T-DNA repeat"
                     /ApEinfo_revcolor="#f8d3a9"
                     /ApEinfo_fwdcolor="#f8d3a9"
                     /note="pLannotate"
                     /database="snapgene"
                     /identity="100.0"
                     /match_length="100.0"
                     /fragment="False"
                     /other="misc_feature"
     misc_feature    7328..7351
                     /label="left flanking T-DNA border"
                     /ApEinfo_revcolor="#b4abac"
                     /ApEinfo_fwdcolor="#b4abac"
     source          7630..7921
                     /label="source"
                     /ApEinfo_revcolor="#75c6a9"
                     /ApEinfo_fwdcolor="#75c6a9"
                     /organism="Binary vector pLH6000"
                     /mol_type="other DNA"
                     /db_xref="taxon:226213"
     regulatory      7635..7921
                     /label="promoter/enhancer sequence from the 35S geneofCauliflower mosaic virus in GenBank AccessionNumbersX05868 and V00140"
                     /ApEinfo_revcolor="#b4abac"
                     /ApEinfo_fwdcolor="#b4abac"
                     /regulatory_class="promoter"
     primer          7684..7710
                     /label="JS1219"
                     /ApEinfo_revcolor="#75c6a9"
                     /ApEinfo_fwdcolor="#75c6a9"
     primer          complement(7684..7710)
                     /label="JS1220"
                     /ApEinfo_revcolor="#c7b0e3"
                     /ApEinfo_fwdcolor="#c7b0e3"
     mutation        7697..7697
                     /label="C->T to remove BpiI"
                     /ApEinfo_revcolor="#b1ff67"
                     /ApEinfo_fwdcolor="#b1ff67"
     promoter        7709..8053
                     /label="CaMV 35S promoter"
                     /ApEinfo_revcolor="#d59687"
                     /ApEinfo_fwdcolor="#d59687"
                     /note="pLannotate"
                     /database="snapgene"
                     /identity="96.5"
                     /match_length="99.7"
                     /fragment="False"
                     /other="promoter"
     primer          complement(7903..7925)
                     /label="JS1226"
                     /ApEinfo_revcolor="#f8d3a9"
                     /ApEinfo_fwdcolor="#f8d3a9"
     mutation        7922..7922
                     /label="C->G to eliminate BpiI"
                     /ApEinfo_revcolor="#b7e6d7"
                     /ApEinfo_fwdcolor="#b7e6d7"
     primer          7922..7947
                     /label="JS1223"
                     /ApEinfo_revcolor="#b1ff67"
                     /ApEinfo_fwdcolor="#b1ff67"
     regulatory      7922..8053
                     /label="promoter/enhancer sequence from the 35S geneofCauliflower mosaic virus in GenBank AccessionNumbersX05868 and V00140"
                     /ApEinfo_revcolor="#75c6a9"
                     /ApEinfo_fwdcolor="#75c6a9"
                     /regulatory_class="promoter"
     source          7922..9389
                     /label="source"
                     /ApEinfo_revcolor="#b4abac"
                     /ApEinfo_fwdcolor="#b4abac"
                     /organism="Binary vector pLH6000"
                     /mol_type="other DNA"
                     /db_xref="taxon:226213"
     mutation        7938..7938
                     /label="T->A to eliminate BpiI"
                     /ApEinfo_revcolor="#b1ff67"
                     /ApEinfo_fwdcolor="#b1ff67"
     primer          7981..8008
                     /label="35Sf"
                     /ApEinfo_revcolor="#b4abac"
                     /ApEinfo_fwdcolor="#b4abac"
     regulatory      7989..7992
                     /label="regulatory"
                     /ApEinfo_revcolor="#75c6a9"
                     /ApEinfo_fwdcolor="#75c6a9"
                     /regulatory_class="CAAT_signal"
     promoter        8006..8052
                     /label="minimal CaMV 35S promoter"
                     /ApEinfo_revcolor="#85dae9"
                     /ApEinfo_fwdcolor="#85dae9"
                     /note="pLannotate"
                     /database="snapgene"
                     /identity="100.0"
                     /match_length="100.0"
                     /fragment="False"
                     /other="promoter"
     regulatory      8021..8027
                     /label="regulatory"
                     /ApEinfo_revcolor="#b7e6d7"
                     /ApEinfo_fwdcolor="#b7e6d7"
                     /regulatory_class="TATA_box"
     misc_feature    8052..8052
                     /label="putative transcription start site"
                     /ApEinfo_revcolor="#ff9ccd"
                     /ApEinfo_fwdcolor="#ff9ccd"
     regulatory      9132..9331
                     /label="terminator sequence from the 35S gene ofCauliflowermosaic virus in GenBank Accession NumbersX05868 and V00140"
                     /ApEinfo_revcolor="#b7e6d7"
                     /ApEinfo_fwdcolor="#b7e6d7"
                     /regulatory_class="terminator"
     polyA_signal    9172..9331
                     /label="CaMV poly(A) signal (fragment)"
                     /ApEinfo_revcolor="#c7b0e3"
                     /ApEinfo_fwdcolor="#c7b0e3"
                     /note="pLannotate"
                     /database="snapgene"
                     /identity="98.8"
                     /match_length="91.4"
                     /fragment="True"
                     /other="polyA_signal"
     primer          complement(9219..9236)
                     /label="pPMR"
                     /ApEinfo_revcolor="#84b0dc"
                     /ApEinfo_fwdcolor="#84b0dc"
     regulatory      9297..9312
                     /label="regulatory"
                     /ApEinfo_revcolor="#f58a5e"
                     /ApEinfo_fwdcolor="#f58a5e"
                     /regulatory_class="polyA_signal_sequence"
     misc_feature    9327..9327
                     /label="putative transcription stop site"
                     /ApEinfo_revcolor="#ff9ccd"
                     /ApEinfo_fwdcolor="#ff9ccd"
     misc_feature    9332..9351
                     /label="MCS (fragment)"
                     /ApEinfo_revcolor="#9eafd2"
                     /ApEinfo_fwdcolor="#9eafd2"
                     /note="pLannotate"
                     /database="snapgene"
                     /identity="100.0"
                     /match_length="35.1"
                     /fragment="True"
                     /other="misc_feature"
     primer          complement(9372..9393)
                     /label="JS1224"
                     /ApEinfo_revcolor="#b4abac"
                     /ApEinfo_fwdcolor="#b4abac"
     misc_feature    9390..9408
                     /label="Insert"
                     /ApEinfo_revcolor="#ff9ccd"
                     /ApEinfo_fwdcolor="#ff9ccd"
                     /feature_type="Insertion"
                     /origin="pICH54011-pos1 (4.368bp circular)Fragment:fromBpiI cut at 4349^4350 to BpiI cut at-1^1,19bpOrientation: originalPlus strand 5': nochangePlusstrand 3': no changeMinus strand 5': nochangeMinusstrand 3': no change"
     misc_feature    9409..15803
                     /label="Insert"
                     /ApEinfo_revcolor="#b7e6d7"
                     /ApEinfo_fwdcolor="#b7e6d7"
                     /feature_type="Insertion"
                     /origin="pJOG867_pZmUbi:Cas9Gie2xNLS-tocs as 1-2f(10.747bpcircular)Fragment: from BpiI cut at 4335^4336to BpiI cut at10730^10731, 6.395bpOrientation: reversecomplementedPlusstrand 5': no changePlus strand 3':no changeMinus strand5': no changeMinus strand 3': nochange"
     Vector          complement(9413..9428)
                     /label="Vector"
                     /ApEinfo_revcolor="#75c6a9"
                     /ApEinfo_fwdcolor="#75c6a9"
                     /origin="pICH47742 1-2f (4.968bp circular)Targetvector:from BsaI cut at 4935^4936 to BsaI cut at4339^4340,4.372bpOrientation: originalPlus strand 5':nochangePlus strand 3': no changeMinus strand 5':nochangeMinus strand 3': no change"
     primer          9425..9446
                     /label=856
                     /ApEinfo_revcolor="#f58a5e"
                     /ApEinfo_fwdcolor="#f58a5e"
     promoter        9425..10916
                     /label="pZmUbi fragment"
                     /ApEinfo_revcolor="#d59687"
                     /ApEinfo_fwdcolor="#d59687"
     misc_feature    9425..10916
                     /label="Insert"
                     /ApEinfo_revcolor="#b7e6d7"
                     /ApEinfo_fwdcolor="#b7e6d7"
                     /feature_type="Insertion"
                     /origin="pUBI-AB selection (1.518bp linear)Fragment:fromBpiI cut at 11^12 to BpiI cut at1503^1504,1.492bpOrientation: originalPlus strand 5':nochangePlus strand 3': no changeMinus strand 5':nochangeMinus strand 3': no change"
     promoter        9429..10646
                     /label="Ubi promoter (fragment)"
                     /ApEinfo_revcolor="#9eafd2"
                     /ApEinfo_fwdcolor="#9eafd2"
                     /note="pLannotate"
                     /database="snapgene"
                     /identity="99.6"
                     /match_length="61.1"
                     /fragment="True"
                     /other="promoter"
     misc_feature    complement(9429..10920)
                     /label="Insert"
                     /ApEinfo_revcolor="#f8d3a9"
                     /ApEinfo_fwdcolor="#f8d3a9"
                     /feature_type="Insertion"
                     /origin="pJOG022_pZmUbi_Pro5U (3.739bpcircular)Fragment:from BsaI cut at 2231^2232 to BsaI cut at3723^3724,1.492bpOrientation: reverse complementedPlusstrand 5':no changePlus strand 3': no changeMinus strand5': nochangeMinus strand 3': no change"
     5'UTR           10239..10396
                     /label="ZmUbi1"
                     /ApEinfo_revcolor="#ffef86"
                     /ApEinfo_fwdcolor="#ffef86"
     5'UTR           10320..10396
                     /label="ZmUbi1"
                     /ApEinfo_revcolor="#85dae9"
                     /ApEinfo_fwdcolor="#85dae9"
     promoter        10641..10916
                     /label="Ubi promoter (fragment)"
                     /ApEinfo_revcolor="#f58a5e"
                     /ApEinfo_fwdcolor="#f58a5e"
                     /note="pLannotate"
                     /database="snapgene"
                     /identity="100.0"
                     /match_length="13.9"
                     /fragment="True"
                     /other="promoter"
     primer          complement(10897..10920)
                     /label=857
                     /ApEinfo_revcolor="#d6b295"
                     /ApEinfo_fwdcolor="#d6b295"
     primer          10911..10916
                     /label="END_Intron1"
                     /ApEinfo_revcolor="#c7b0e3"
                     /ApEinfo_fwdcolor="#c7b0e3"
     promoter        complement(10917..10920)
                     /label="pZmUbi fragment"
                     /ApEinfo_revcolor="#b1ff67"
                     /ApEinfo_fwdcolor="#b1ff67"
     primer          10917..10937
                     /label="JS1515"
                     /ApEinfo_revcolor="#faac61"
                     /ApEinfo_fwdcolor="#faac61"
     misc_feature    10917..15044
                     /label="Cas9"
                     /ApEinfo_revcolor="#f58a5e"
                     /ApEinfo_fwdcolor="#f58a5e"
                     /feature_type="Insertion"
                     /origin="Cas9_Gie_CDS1ns (4.154bp linear)Fragment: fromBpiIcut at 11^12 to BpiI cut at 4139^4140,4.128bpOrientation:originalPlus strand 5': nochangePlus strand 3': nochangeMinus strand 5': nochangeMinus strand 3': no change"
     misc_feature    complement(10921..15048)
                     /label="Insert"
                     /ApEinfo_revcolor="#75c6a9"
                     /ApEinfo_fwdcolor="#75c6a9"
                     /feature_type="Insertion"
                     /origin="pJOG865_[CDS1ns]_Cas9_Gi(6.375bpcircular)Fragment: from BsaI cut at 449^450 to BsaIcutat 4577^4578, 4.128bpOrientation:reversecomplementedPlus strand 5': no changePlus strand3':no changeMinus strand 5': no changeMinus strand 3':nochange"
     primer          11670..11688
                     /label="JS1520"
                     /ApEinfo_revcolor="#ff9ccd"
                     /ApEinfo_fwdcolor="#ff9ccd"
     primer          complement(13353..13371)
                     /label="JS1519"
                     /ApEinfo_revcolor="#b7e6d7"
                     /ApEinfo_fwdcolor="#b7e6d7"
     primer          complement(14101..14119)
                     /label="M13uni-43"
                     /ApEinfo_revcolor="#f58a5e"
                     /ApEinfo_fwdcolor="#f58a5e"
                     /note="sequence: AGGGTTTTCCCAGTCACGACGTT"
     primer          complement(14211..14232)
                     /label="JS1516"
                     /ApEinfo_revcolor="#9eafd2"
                     /ApEinfo_fwdcolor="#9eafd2"
     primer          14229..14250
                     /label="JS1517"
                     /ApEinfo_revcolor="#ffef86"
                     /ApEinfo_fwdcolor="#ffef86"
     primer          complement(15029..15048)
                     /label="JS1521"
                     /ApEinfo_revcolor="#b1ff67"
                     /ApEinfo_fwdcolor="#b1ff67"
     misc_feature    15045..15081
                     /label="Insert"
                     /ApEinfo_revcolor="#b1ff67"
                     /ApEinfo_fwdcolor="#b1ff67"
                     /feature_type="Insertion"
                     /origin="pJOG822_YFPNLS CDS1 selection(57bplinear)Fragment: from BpiI cut at 8^9 to BpiI cutat45^46, 37bpOrientation: originalPlus strand 5':nochangePlus strand 3': no changeMinus strand 5':nochangeMinus strand 3': no change"
     misc_feature    complement(15049..15085)
                     /label="Insert"
                     /ApEinfo_revcolor="#85dae9"
                     /ApEinfo_fwdcolor="#85dae9"
                     /feature_type="Insertion"
                     /origin="pJOG824 NLS-SV40 as CT (2.284bpcircular)Fragment:from BsaI cut at 350^351 to BsaI cutat 387^388,37bpOrientation: reverse complementedPlusstrand 5': nochangePlus strand 3': no changeMinusstrand 5': nochangeMinus strand 3': no change"
     mutation        complement(15069..15085)
                     /label="JS1184"
                     /ApEinfo_revcolor="#85dae9"
                     /ApEinfo_fwdcolor="#85dae9"
     terminator      15086..15799
                     /label="ocst"
                     /ApEinfo_revcolor="#ff9ccd"
                     /ApEinfo_fwdcolor="#ff9ccd"
                     /vntifkey=43
     misc_feature    complement(15086..15803)
                     /label="Insert"
                     /ApEinfo_revcolor="#f8d3a9"
                     /ApEinfo_fwdcolor="#f8d3a9"
                     /feature_type="Insertion"
                     /origin="D12_pICH41432 tocs (2.965bp circular)Fragment:fromBsaI cut at 2231^2232 to BsaI cut at2949^2950,718bpOrientation: reverse complementedPlus strand5':no changePlus strand 3': no changeMinus strand 5':nochangeMinus strand 3': no change"
     terminator      15089..15796
                     /label="OCS terminator"
                     /ApEinfo_revcolor="#faac61"
                     /ApEinfo_fwdcolor="#faac61"
                     /note="pLannotate"
                     /database="snapgene"
                     /identity="99.9"
                     /match_length="100.0"
                     /fragment="False"
                     /other="terminator"
     primer          15808..15824
                     /label="M13f"
                     /ApEinfo_revcolor="#c6c9d1"
                     /ApEinfo_fwdcolor="#c6c9d1"
     promoter        15825..16462
                     /label="pHvU3"
                     /ApEinfo_revcolor="#c7b0e3"
                     /ApEinfo_fwdcolor="#c7b0e3"
     USE             16398..16407
                     /label="USE"
                     /ApEinfo_revcolor="#f58a5e"
                     /ApEinfo_fwdcolor="#f58a5e"
     TATA            16433..16438
                     /label="TATA"
                     /ApEinfo_revcolor="#84b0dc"
                     /ApEinfo_fwdcolor="#84b0dc"
     primer          16459..16482
                     /label="Guide 1 PPDH1 F"
                     /note="sequence: agcaCCCCGTCGAGAACGGCCACC"
                     /ApEinfo_revcolor="#f58a5e"
                     /ApEinfo_fwdcolor="#f58a5e"
     misc_feature    16462..16462
                     /label="TSS"
                     /ApEinfo_revcolor="#faac61"
                     /ApEinfo_fwdcolor="#faac61"
                     /feature_type="Transcription start site"
     misc_feature    16463..16482
                     /label="Guide 1 PPDH1"
                     /ApEinfo_revcolor="#d59687"
                     /ApEinfo_fwdcolor="#d59687"
     primer          complement(16463..16486)
                     /label="Guide 1 PPDH1 R"
                     /note="sequence: aaacGGTGGCCGTTCTCGACGGGG"
                     /ApEinfo_revcolor="#f58a5e"
                     /ApEinfo_fwdcolor="#f58a5e"
     misc_feature    16483..16576
                     /label="sgRNA"
                     /ApEinfo_revcolor="#f8d3a9"
                     /ApEinfo_fwdcolor="#f8d3a9"
                     /feature_type="sgRNA scaffold"
     promoter        16581..17218
                     /label="pHvU3"
                     /ApEinfo_revcolor="#c7b0e3"
                     /ApEinfo_fwdcolor="#c7b0e3"
     USE             17154..17163
                     /label="USE"
                     /ApEinfo_revcolor="#f8d3a9"
                     /ApEinfo_fwdcolor="#f8d3a9"
     TATA            17189..17194
                     /label="TATA"
                     /ApEinfo_revcolor="#85dae9"
                     /ApEinfo_fwdcolor="#85dae9"
     primer          17215..17238
                     /label="Guide 2 PPDH1 F"
                     /note="sequence: agcaGATGTCGTCGCACGATTCCA"
                     /ApEinfo_revcolor="#f58a5e"
                     /ApEinfo_fwdcolor="#f58a5e"
     misc_feature    17218..17218
                     /label="TSS"
                     /ApEinfo_revcolor="#b7e6d7"
                     /ApEinfo_fwdcolor="#b7e6d7"
                     /feature_type="Transcription start site"
     misc_feature    17219..17238
                     /label="Guide 2 PPDH1"
                     /ApEinfo_revcolor="#ff9ccd"
                     /ApEinfo_fwdcolor="#ff9ccd"
     primer          complement(17219..17242)
                     /label="Guide 2 PPDH1 R"
                     /note="sequence: aaacTGGAATCGTGCGACGACATC"
                     /ApEinfo_revcolor="#f58a5e"
                     /ApEinfo_fwdcolor="#f58a5e"
     misc_feature    17239..17332
                     /label="sgRNA"
                     /ApEinfo_revcolor="#84b0dc"
                     /ApEinfo_fwdcolor="#84b0dc"
                     /feature_type="sgRNA scaffold"
ORIGIN
        1 gaattcaagc ttatcgatgt cgacaggcct taagggccag atcttgggcc cggtacccga
       61 tcagattgtc gtttcccgcc ttcggtttaa actatcagtg tttgacagga tatattggcg
      121 ggtaaaccta agagaaaaga gcgtttatta gaataatcgg atatttaaaa gggcgtgaaa
      181 aggtttatcc gttcgtccat ttgtatgtgc atgccaacca cagggttccc ctcgggagtg
      241 cttggcattc cgtgcgataa tgacttctgt tcaaccaccc aaacgtcgga aagcctgacg
      301 acggagcagc attccaaaaa gatcccttgg ctcgtctggg tcggctagaa ggtcgagtgg
      361 gctgctgtgg cttgatccct caacgcggtc gcggacgtag cgcagcgccg aaaaatcctc
      421 gatcgcaaat ccgacgctgt cgaaaagcgt gatctgcttg tcgctctttc ggccgacgtc
      481 ctggccagtc atcacgcgcc aaagttccgt cacaggatga tctggcgcga gttgctggat
      541 ctcgccttca atccgggtct gtggcgggaa ctccacgaaa atatccgaac gcagcaagat
      601 atcgcggtgc atctcggtct tgcctgggca gtcgccgccg acgccgttga tgtggacgcc
      661 gaaaaggatc taggtgaaga tcctttttga taatctcatg accaaaatcc cttaacgtga
      721 gttttcgttc cactgagcgt cagaccccgt agaaaagatc aaaggatctt cttgagatcc
      781 tttttttctg cgcgtaatct gctgcttgca aacaaaaaaa ccaccgctac cagcggtggt
      841 ttgtttgccg gatcaagagc taccaactct ttttccgaag gtaactggct tcagcagagc
      901 gcagatacca aatactgttc ttctagtgta gccgtagtta ggccaccact tcaagaactc
      961 tgtagcaccg cctacatacc tcgctctgct aatcctgtta ccagtggctg ctgccagtgg
     1021 cgataagtcg tgtcttaccg ggttggactc aagacgatag ttaccggata aggcgcagcg
     1081 gtcgggctga acggggggtt cgtgcacaca gcccagcttg gagcgaacga cctacaccga
     1141 actgagatac ctacagcgtg agctatgaga aagcgccacg cttcccgaag ggagaaaggc
     1201 ggacaggtat ccggtaagcg gcagggtcgg aacaggagag cgcacgaggg agcttccagg
     1261 gggaaacgcc tggtatcttt atagtcctgt cgggtttcgc cacctctgac ttgagcgtcg
     1321 atttttgtga tgctcgtcag gggggcggag cctatggaaa aacgccagca acgcggcctt
     1381 tttacggttc ctggcctttt gctggccttt tgctcacatg ttctttcctg cgttatcccc
     1441 tgattctgtg gataaccgat taccgccttt gagtgagctg ataccgctcg ccgcagccga
     1501 acgaccgagc gcagcgagtc agtgagcgag gaagcggaag agcgcctgat gcggtatttt
     1561 ctccttacgc atctgtgcgg tatttcacac cgcatatggt gcactctcag tacaatctgc
     1621 tctgatgccg catagttaag ccagtataca ctccgctatc gctacgtgac tgggtcatgg
     1681 ctgcgccccg acacccgcca acacccgctg acgcgccctg acgggcttgt ctgctcccgg
     1741 catccgctta cagacaagct gtgaccgtct ccgggagctg catgtgtcag aggttttcac
     1801 cgtcatcacc gaaacgcgcg aggcaggggt acgtcgaggt cgatccaacc cctccgctgc
     1861 tatagtgcag tcggcttctg acgttcagtg cagccgactt ctgaaaacga catgtcgcac
     1921 aagtcctaag ttacgcgaca ggctgccgcc ctgccctttt cctggcgttt tcttgtcgcg
     1981 tgttttagtc gcataaagta gaatacttgc gactagaacc ggagacatta cgccatgaac
     2041 aagagcgccg ccgctggcct gctgggctat gcccgcgtca gcaccgacga ccaggacttg
     2101 accaaccaac gggccgaact gcacgcggcc ggctgcacca agctgttttc cgagaagatc
     2161 accggcacca ggcgcgaccg cccggagctg gccaggatgc ttgaccacct acgccctggc
     2221 gacgttgtga cagtgaccag gctagaccgc ctggcccgca gcacccgcga cctactggac
     2281 attgccgagc gcatccagga ggccggcgcg ggcctgcgta gcctggcaga gccgtgggcc
     2341 gacaccacca cgccggccgg ccgcatggtg ttgaccgtgt tcgccggcat tgccgagttc
     2401 gagcgttccc taatcatcga ccgcacccgg agcgggcgcg aggccgccaa ggcgcgaggc
     2461 gtgaagtttg gcccccgccc taccctcacc ccggcacaga tcgcgcacgc ccgcgagctg
     2521 atcgaccagg aaggccgcac cgtgaaagag gcggctgcac tgcttggcgt gcatcgctcg
     2581 accctgtacc gcgcacttga gcgcagcgag gaagtgacgc ccaccgaggc caggcggcgc
     2641 ggtgccttcc gtgaggacgc attgaccgag gccgacgccc tggcggccgc cgagaatgaa
     2701 cgccaagagg aacaagcatg aaaccgcacc aggacggcca ggacgaaccg tttttcatta
     2761 ccgaagagat cgaggcggag atgatcgcgg ccgggtacgt gttcgagccg cccgcgcacg
     2821 tctcaaccgt gcggctgcat gaaatcctgg ccggtttgtc tgatgccaag ctcgcggcct
     2881 ggccggcgag cttggccgct gaagaaaccg agcgccgccg tctaaaaagg tgatgtgtat
     2941 ttgagtaaaa cagcttgcgt catgcggtcg ctgcgtatat gatgcgatga gtaaataaac
     3001 aaatacgcaa ggggaacgca tgaaggttat cgctgtactt aaccagaaag gcgggtcagg
     3061 caagacgacc atcgcaaccc atctagcccg cgccctgcaa ctcgccgggg ccgatgttct
     3121 gttagtcgat tccgatcccc agggcagtgc ccgcgattgg gcggccgtgc gggaagatca
     3181 accgctaacc gttgtcggca tcgaccgccc gacgattgac cgcgacgtga aggccatcgg
     3241 ccggcgcgac ttcgtagtga tcgacggagc gccccaggcg gcggacttgg ctgtgtccgc
     3301 gatcaaggca gccgacttcg tgctgattcc ggtgcagcca agcccttacg acatatgggc
     3361 caccgccgac ctggtggagc tggttaagca gcgcattgag gtcacggatg gaaggctaca
     3421 agcggccttt gtcgtgtcgc gggcgatcaa aggcacgcgc atcggcggtg aggttgccga
     3481 ggcgctggcc gggtacgagc tgcccattct tgagtcccgt atcacgcagc gcgtgagcta
     3541 cccaggcact gccgccgccg gcacaaccgt tcttgaatca gaacccgagg gcgacgctgc
     3601 ccgcgaggtc caggcgctgg ccgctgaaat taaatcaaaa ctcatttgag ttaatgaggt
     3661 aaagagaaaa tgagcaaaag cacaaacacg ctaagtgccg gccgtccgag cgcacgcagc
     3721 agcaaggctg caacgttggc cagcctggca gacacgccag ccatgaagcg ggtcaacttt
     3781 cagttgccgg cggaggatca caccaagctg aagatgtacg cggtacgcca aggcaagacc
     3841 attaccgagc tgctatctga atacatcgcg cagctaccag agtaaatgag caaatgaata
     3901 aatgagtaga tgaattttag cggctaaagg aggcggcatg gaaaatcaag aacaaccagg
     3961 caccgacgcc gtggaatgcc ccatgtgtgg aggaacgggc ggttggccag gcgtaagcgg
     4021 ctgggttgtc tgccggccct gcaatggcac tggaaccccc aagcccgagg aatcggcgtg
     4081 agcggtcgca aaccatccgg cccggtacaa atcggcgcgg cgctgggtga tgacctggtg
     4141 gagaagttga aggcggcgca ggccgcccag cggcaacgca tcgaggcaga agcacgcccc
     4201 ggtgaatcgt ggcaagcggc cgctgatcga atccgcaaag aatcccggca accgccggca
     4261 gccggtgcgc cgtcgattag gaagccgccc aagggcgacg agcaaccaga ttttttcgtt
     4321 ccgatgctct atgacgtggg cacccgcgat agtcgcagca tcatggacgt ggccgttttc
     4381 cgtctgtcga agcgtgaccg acgagctggc gaggtgatcc gctacgagct tccagacggg
     4441 cacgtagagg tttccgcagg gccggccggc atggcgagtg tgtgggatta cgacctggta
     4501 ctgatggcgg tttcccatct aaccgaatcc atgaaccgat accgggaagg gaagggagac
     4561 aagcccggcc gcgtgttccg tccacacgtt gcggacgtac tcaagttctg ccggcgagcc
     4621 gatggcggaa agcagaaaga cgacctggta gaaacctgca ttcggttaaa caccacgcac
     4681 gttgccatgc agcgtacgaa gaaggccaag aacggccgcc tggtgacggt atccgagggt
     4741 gaagccttga ttagccgcta caagatcgta aagagcgaaa ccgggcggcc ggagtacatc
     4801 gagatcgagc tagctgattg gatgtaccgc gagatcacag aaggcaagaa cccggacgtg
     4861 ctgacggttc accccgatta ctttttgatc gatcccggca tcggccgttt tctctaccgc
     4921 ctggcacgcc gcgccgcagg caaggcagaa gccagatggt tgttcaagac gatctacgaa
     4981 cgcagtggca gcgccggaga gttcaagaag ttctgtttca ccgtgcgcaa gctgatcggg
     5041 tcaaatgacc tgccggagta cgatttgaag gaggaggcgg ggcaggctgg cccgatccta
     5101 gtcatgcgct accgcaacct gatcgagggc gaagcatccg ccggttccta atgtacggag
     5161 cagatgctag ggcaaattgc cctagcaggg gaaaaaggtc gaaaaggact ctttcctgtg
     5221 gatagcacgt acattgggaa cccaaagccg tacattggga accggaaccc gtacattggg
     5281 aacccaaagc cgtacattgg gaaccggtca cacatgtaag tgactgatat aaaagagaaa
     5341 aaaggcgatt tttccgccta aaactcttta aaacttatta aaactcttaa aacccgcctg
     5401 gcctgtgcat aactgtctgg ccagcgcaca gccgaagagc tgcaaaaagc gcctaccctt
     5461 cggtcgctgc gctccctacg ccccgccgct tcgcgtcggc ctatcgcggc cgctggccgc
     5521 tcaaaaatgg ctggcctacg gccaggcaat ctaccagggc gcggacaagc cgcgccgtcg
     5581 ccactcgacc gccggcgccc acatcaaggc accggtgggt atgcctgacg atgcgtggcg
     5641 accgaaacct tgcgctcgtt cgccagccag gacagaaatg cctcgacttc gctgctgccc
     5701 aaggttgccg ggtgacgcac accgtggaaa cggatgaagg cacgaaccca gtggacataa
     5761 gcctgttcgg ttcgtaagct gtaatgcaag tagcgtatgc gctcacgcaa ctggtccaga
     5821 accttgaccg aacgcagcgg tggtaacggc gcagtggcgg ttttcatggc ttgttatgac
     5881 tgtttttttg gggtacagtc tatgcctcgg gcatccaagc agcaagcgcg ttacgccgtg
     5941 ggtcgatgtt tgatgttatg gagcagcaac gatgttacgc agcagggcag tcgccctaaa
     6001 acaaagttaa acatcatgag ggaagcggtg atcgccgaag tatcgactca actatcagag
     6061 gtagttggcg tcatcgagcg ccatctcgaa ccgacgttgc tggccgtaca tttgtacggc
     6121 tccgcagtgg atggcggcct gaagccacac agtgatattg atttgctggt tacggtgacc
     6181 gtaaggcttg atgaaacaac gcggcgagct ttgatcaacg accttttgga aacttcggct
     6241 tcccctggag agagcgagat tctccgcgct gtagaagtca ccattgttgt gcacgacgac
     6301 atcattccgt ggcgttatcc agctaagcgc gaactgcaat ttggagaatg gcagcgcaat
     6361 gacattcttg caggtatctt cgagccagcc acgatcgaca ttgatctggc tatcttgctg
     6421 acaaaagcaa gagaacatag cgttgccttg gtaggtccag cggcggagga actctttgat
     6481 ccggttcctg aacaggatct atttgaggcg ctaaatgaaa ccttaacgct atggaactcg
     6541 ccgcccgact gggctggcga tgagcgaaat gtagtgctta cgttgtcccg catttggtac
     6601 agcgcagtaa ccggcaaaat cgcgccgaag gatgtcgctg ccgactgggc aatggagcgc
     6661 ctgccggccc agtatcagcc cgtcatactt gaagctagac aggcttatct tggacaagaa
     6721 gaagatcgct tggcctcgcg cgcagatcag ttggaagaat ttgtccacta cgtgaaaggc
     6781 gagatcacca aggtagtcgg caaataatgt ctaacaattc gttcaagccg acgccgcttc
     6841 gcggcgcggc ttaactcaag cgttagatgc actaagcaca taattgctca cagccaaact
     6901 atcaggtcaa gtctgctttt attattttta agcgtgcata ataagcccta cacaaattgg
     6961 gagatatatc atgaaaggct ggctttttct tgttatcgca atagttggcg aagtaatcgc
     7021 aacatagctt gcttggtcgt tccgcgtgaa cgtcggctcg attgtacctg cgttcaaata
     7081 ctttgcgatc gtgttgcgcg cctgcccggt gcgtcggctg atctcacgga tcgactgctt
     7141 ctctcgcaac gccatccgac ggatgatgtt taaaagtccc atgtggatca ctccgttgcc
     7201 ccgtcgctca ccgtgttggg gggaaggtgc acatggctca gttctcaatg gaaattatct
     7261 gcctaaccgg ctcagttctg cgtagaaacc aacatgcaag ctccaccggg tgcaaagcgg
     7321 cagcggcggc aggatatatt caattgtaaa tggcttcatg tccgggaaat ctacatggat
     7381 cagcaatgag tatgatggtc aatatggaga aaaagaaaga gtaattacca attttttttc
     7441 aattcaaaaa tgtagatgtc cgcagcgtta ttataaaatg aaagtacatt ttgataaaac
     7501 gacaaattac gatccgtcgt atttataggc gaaagcaata aacaaattat tctaattcgg
     7561 aaatctttat ttcgacgtgt ctacattcac gtccaaatgg gggcttagat gagaaacttc
     7621 acgatcggct ctagaacatg gtggagcacg acactctcgt ctactccaag aatatcaaag
     7681 atacagtctc agaagatcag agggctattg agacttttca acaaagggta atatcgggaa
     7741 acctcctcgg attccattgc ccagctatct gtcacttcat cgaaaggaca gtagaaaagg
     7801 aagatggctt ctacaaatgc catcattgcg ataaaggaaa ggctatcgtt caagatgcct
     7861 ctaccgacag tggtcccaaa gatggacccc cacccacgag gaacatcgtg gaaaaagaag
     7921 aggttccaac cacgtctaca aagcaagtgg attgatgtga tatctccact gacgtaaggg
     7981 atgacgcaca atcccactat ccttcgcaag acccttcctc tatataagga agttcatttc
     8041 atttggagag gacctcgagg gccccggggg gcaataagat atgaaaaagc ctgaactcac
     8101 cgcgacgtct gtcgagaagt ttctgatcga aaagttcgac agcgtctccg acctgatgca
     8161 gctctcggag ggcgaagaat ctcgtgcttt cagcttcgat gtaggagggc gtggatatgt
     8221 cctgcgggta aatagctgcg ccgatggttt ctacaaagat cgttatgttt atcggcactt
     8281 tgcatcggcc gcgctcccga ttccggaagt gcttgacatt ggggaattca gcgagagcct
     8341 gacctattgc atctcccgcc gtgcacaggg tgtcacgttg caagacctgc ctgaaaccga
     8401 actgcccgct gttctgcagc cggtcgcgga ggccatggat gcgatcgctg cggccgatct
     8461 tagccagacg agcgggttcg gcccattcgg accgcaagga atcggtcaat acactacatg
     8521 gcgtgatttc atatgcgcga ttgctgatcc ccatgtgtat cactggcaaa ctgtgatgga
     8581 cgacaccgtc agtgcgtccg tcgcgcaggc tctcgatgag ctgatgcttt gggccgagga
     8641 ctgccccgaa gtccggcacc tcgtgcacgc ggatttcggc tccaacaatg tcctgacgga
     8701 caatggccgc ataacagcgg tcattgactg gagcgaggcg atgttcgggg attcccaata
     8761 cgaggtcgcc aacatcttct tctggaggcc gtggttggct tgtatggagc agcagacgcg
     8821 ctacttcgag cggaggcatc cggagcttgc aggatcgccg cggctccggg cgtatatgct
     8881 ccgcattggt cttgaccaac tctatcagag cttggttgac ggcaatttcg atgatgcagc
     8941 ttgggcgcag ggtcgatgcg acgcaatcgt ccgatccgga gccgggactg tcgggcgtac
     9001 acaaatcgcc cgcagaagcg cggccgtctg gaccgatggc tgtgtagaag tactcgccga
     9061 tagtggaaac cgacgcccca gcactcgtcc gagggcaaag gaatagagta gatgccgacc
     9121 ggagtccgca aaaatcacca gtctctctct acaaatctat ctctctctat ttttctccag
     9181 aataatgtgt gagtagttcc cagataaggg aattagggtt cttatagggt ttcgctcatg
     9241 tgttgagcat ataagaaacc cttagtatgt atttgtattt gtaaaatact tctatcaata
     9301 aaatttctaa ttcctaaaac caaaatccag tgacctgcag gcatgcaagc tgatccacta
     9361 gaggccatgg cggccgcact agtggatcct gccgatgtat cacctctcgc aagaattcaa
     9421 gcttggaggg tcgtgcccct ctctagagat aatgagcatt gcatgtctaa gttataaaaa
     9481 attaccacat attttttttg tcacacttgt ttgaagtgca gtttatctat ctttatacat
     9541 atatttaaac tttactctac gaataatata atctatagta ctacaataat atcagtgttt
     9601 tagagaatca tataaatgaa cagttagaca tggtctaaag gacaattgag tattttgaca
     9661 acaggactct acagttttat ctttttagtg tgcatgtgtt ctcctttttt tttgcaaata
     9721 gcttcaccta tataatactt catccatttt attagtacat ccatttaggg tttagggtta
     9781 atggttttta tagactaatt tttttagtac atctatttta ttctatttta gcctctaaat
     9841 taagaaaact aaaactctat tttagttttt ttatttaata atttagatat aaaatagaat
     9901 aaaataaagt gactaaaaat taaacaaata ccctttaaga aattaaaaaa actaaggaaa
     9961 catttttctt gtttcgagta gataatgcca gcctgttaaa cgccgtcgat cgacgagtct
    10021 aacggacacc aaccagcgaa ccagcagcgt cgcgtcgggc caagcgaagc agacggcacg
    10081 gcatctctgt cgctgcctct ggacccctct cgagagttcc gctccaccgt tggacttgct
    10141 ccgctgtcgg catccagaaa ttgcgtggcg gagcggcaga cgtgagccgg cacggcaggc
    10201 ggcctcctcc tcctctcacg gcaccggcag ctacggggga ttcctttccc accgctcctt
    10261 cgctttccct tcctcgcccg ccgtaataaa tagacacccc ctccacaccc tctttcccca
    10321 acctcgtgtt gttcggagcg cacacacaca caaccagatc tcccccaaat ccacccgtcg
    10381 gcacctccgc ttcaaggtac gccgctcgtc ctcccccccc ccccctctct accttctcta
    10441 gatcggcgtt ccggtccatg gttagggccc ggtagttcta cttctgttca tgtttgtgtt
    10501 agatccgtgt ttgtgttaga tccgtgctgc tagcgttcgt acacggatgc gacctgtacg
    10561 tcagacacgt tctgattgct aacttgccag tgtttctctt tggggaatcc tgggatggct
    10621 ctagccgttc cgcagacggg atcgatctag gataggtata catgttgatg tgggttttac
    10681 tgatgcatat acatgatggc atatgcagca tctattcata tgctctaacc ttgagtacct
    10741 atctattata ataaacaagt atgttttata attattttga tcttgatata cttggatgat
    10801 ggcatatgca gcagctatat gtggattttt ttagccctgc cttcatacgc tatttatttg
    10861 cttggtactg tttcttttgt cgatgctcac cctgttgttt ggtgttactt ctgcagaatg
    10921 gccccaaaga agaagcgcaa ggtcgacaag aagtactcca tcggcctcga catcggcacc
    10981 aattctgttg gctgggccgt gatcaccgac gagtacaagg tgccgtccaa gaagttcaag
    11041 gtcctcggca acaccgaccg ccactccatc aagaagaatc tcatcggcgc cctgctgttc
    11101 gactctggcg agacagccga ggctacaagg ctcaagagga ccgctagacg caggtacacc
    11161 aggcgcaaga accgcatctg ctacctccaa gagatcttct ccaacgagat ggccaaggtg
    11221 gacgacagct tcttccacag gctcgaggag agcttcctcg tcgaggagga caagaagcac
    11281 gagcgccatc cgatcttcgg caacatcgtg gatgaggtgg cctaccacga gaagtacccg
    11341 accatctacc acctccgcaa gaagctcgtc gactccaccg ataaggccga cctcaggctc
    11401 atctacctcg ccctcgccca catgatcaag ttcaggggcc acttcctcat cgagggcgac
    11461 ctcaacccgg acaactccga tgtggacaag ctgttcatcc agctcgtgca gacctacaac
    11521 cagctgttcg aggagaaccc gatcaacgcc tctggcgttg acgccaaggc tattctctct
    11581 gccaggctct ctaagtcccg caggctcgag aatctgatcg cccaacttcc gggcgagaag
    11641 aagaatggcc tcttcggcaa cctgatcgcc ctctctcttg gcctcacccc gaacttcaag
    11701 tccaacttcg acctcgccga ggacgccaag ctccagcttt ccaaggacac ctacgacgac
    11761 gacctcgaca atctcctcgc ccagattggc gatcagtacg ccgatctgtt cctcgccgcc
    11821 aagaatctct ccgacgccat cctcctcagc gacatcctca gggtgaacac cgagatcacc
    11881 aaggccccac tctccgcctc catgatcaag aggtacgacg agcaccacca ggacctcaca
    11941 ctcctcaagg ccctcgtgag acagcagctc ccagagaagt acaaggagat cttcttcgac
    12001 cagtccaaga acggctacgc cggctacatc gatggcggcg cttctcaaga ggagttctac
    12061 aagttcatca agccgatcct cgagaagatg gacggcaccg aggagctgct cgtgaagctc
    12121 aatagagagg acctcctccg caagcagcgc accttcgata atggctccat cccgcaccag
    12181 atccacctcg gcgagcttca tgctatcctc cgcaggcaag aggacttcta cccgttcctc
    12241 aaggacaacc gcgagaagat tgagaagatc ctcaccttcc gcatcccgta ctacgtgggc
    12301 ccgctcgcca ggggcaactc caggttcgcc tggatgacca gaaagtccga ggagacaatc
    12361 accccctgga acttcgagga ggtggtggat aagggcgcct ctgcccagtc tttcatcgag
    12421 cgcatgacca acttcgacaa gaacctcccg aacgagaagg tgctcccgaa gcactcactc
    12481 ctctacgagt acttcaccgt gtacaacgag ctgaccaagg tgaagtacgt gaccgagggg
    12541 atgaggaagc cagctttcct tagcggcgag caaaagaagg ccatcgtcga cctgctgttc
    12601 aagaccaacc gcaaggtgac cgtgaagcag ctcaaggagg actacttcaa gaaaatcgag
    12661 tgcttcgact ccgtcgagat ctccggcgtc gaggataggt tcaatgcctc cctcgggacc
    12721 taccacgacc tcctcaagat tatcaaggac aaggacttcc tcgacaacga ggagaacgag
    12781 gacatcctcg aggacatcgt gctcaccctc accctcttcg aggaccgcga gatgatcgag
    12841 gagcgcctca agacatacgc ccacctcttc gacgacaagg tgatgaagca gctgaagcgc
    12901 aggcgctata ccggctgggg caggctctct aggaagctca tcaacggcat ccgcgacaag
    12961 cagtccggca agacgatcct cgacttcctc aagtccgacg gcttcgccaa ccgcaacttc
    13021 atgcagctca tccacgacga ctccctcacc ttcaaggagg acatccaaaa ggcccaggtg
    13081 tccggccaag gcgattccct ccatgagcat atcgccaatc tcgccggctc cccggctatc
    13141 aagaagggca ttctccagac cgtgaaggtg gtggacgagc tggtgaaggt gatgggcagg
    13201 cacaagccag agaacatcgt gatcgagatg gcccgcgaga accagaccac acagaagggc
    13261 caaaagaact cccgcgagcg catgaagagg atcgaggagg gcattaagga gctgggctcc
    13321 cagatcctca aggagcaccc agtcgagaac acccagctcc agaacgagaa gctctacctc
    13381 tactacctcc agaacggccg cgacatgtac gtggaccaag agctggacat caaccgcctc
    13441 tccgactacg acgtggacca tattgtgccg cagtccttcc tgaaggacga ctccatcgac
    13501 aacaaggtgc tcacccgctc cgacaagaac aggggcaagt ccgataacgt gccgtccgaa
    13561 gaggtcgtca agaagatgaa gaactactgg cgccagctcc tcaacgccaa gctcatcacc
    13621 cagaggaagt tcgacaacct caccaaggcc gagagaggcg gcctttccga gcttgataag
    13681 gccggcttca tcaagcgcca gctcgtcgag acacgccaga tcacaaagca cgtggcccag
    13741 atcctcgact cccgcatgaa caccaagtac gacgagaacg acaagctcat ccgcgaggtg
    13801 aaggtcatca ccctcaagtc caagctcgtg tccgacttcc gcaaggactt ccagttctac
    13861 aaggtgcgcg agatcaacaa ctaccaccac gcccacgacg cctacctcaa tgccgtggtg
    13921 ggcacagccc tcatcaagaa gtacccaaag ctcgagtccg agttcgtgta cggcgactac
    13981 aaggtgtacg acgtgcgcaa gatgatcgcc aagtccgagc aagagatcgg caaggcgacc
    14041 gccaagtact tcttctactc caacatcatg aatttcttca agaccgagat cacgctcgcc
    14101 aacggcgaga ttaggaagag gccgctcatc gagacaaacg gcgagacagg cgagatcgtg
    14161 tgggacaagg gcagggattt cgccacagtg cgcaaggtgc tctccatgcc gcaagtgaac
    14221 atcgtgaaga aaaccgaggt tcagaccggc ggcttctcca aggagtccat cctcccaaag
    14281 cgcaactccg acaagctgat cgcccgcaag aaggactggg acccgaagaa gtatggcggc
    14341 ttcgattctc cgaccgtggc ctactctgtg ctcgtggttg ccaaggtcga gaagggcaag
    14401 agcaagaagc tcaagtccgt caaggagctg ctgggcatca cgatcatgga gcgcagcagc
    14461 ttcgagaaga acccaatcga cttcctcgag gccaagggct acaaggaggt gaagaaggac
    14521 ctcatcatca agctcccgaa gtacagcctc ttcgagcttg agaacggccg caagagaatg
    14581 ctcgcctctg ctggcgagct tcagaagggc aacgagcttg ctctcccgtc caagtacgtg
    14641 aacttcctct acctcgcctc ccactacgag aagctcaagg gctccccaga ggacaacgag
    14701 caaaagcagc tgttcgtcga gcagcacaag cactacctcg acgagatcat cgagcagatc
    14761 tccgagttct ccaagcgcgt gatcctcgcc gatgccaacc tcgataaggt gctcagcgcc
    14821 tacaacaagc accgcgataa gccaattcgc gagcaggccg agaacatcat ccacctcttc
    14881 accctcacca acctcggcgc tccagccgcc ttcaagtact tcgacaccac catcgaccgc
    14941 aagcgctaca cctctaccaa ggaggttctc gacgccaccc tcatccacca gtctatcaca
    15001 ggcctctacg agacacgcat cgacctctca caactcggcg gcgattcggc tgcagcccct
    15061 aagaagaaga gaaaggtttg agcttgtcct gctttaatga gatatgcgag aagcctatga
    15121 tcgcatgata tttgctttca attctgttgt gcacgttgta aaaaacctga gcatgtgtag
    15181 ctcagatcct taccgccggt ttcggttcat tctaatgaat atatcacccg ttactatcgt
    15241 atttttatga ataatattct ccgttcaatt tactgattgt accctactac ttatatgtac
    15301 aatattaaaa tgaaaacaat atattgtgct gaataggttt atagcgacat ctatgataga
    15361 gcgccacaat aacaaacaat tgcgttttat tattacaaat ccaattttaa aaaaagcggc
    15421 agaaccggtc aaacctaaaa gactgattac ataaatctta ttcaaatttc aaaagtgccc
    15481 caggggctag tatctacgac acaccgagcg gcgaactaat aacgctcact gaagggaact
    15541 ccggttcccc gccggcgcgc atgggtgaga ttccttgaag ttgagtattg gccgtccgct
    15601 ctaccgaaag ttacgggcac cattcaaccc ggtccagcac ggcggccggg taaccgactt
    15661 gctgccccga gaattatgca gcattttttt ggtgtatgtg ggccccaaat gaagtgcagg
    15721 tcaaaccttg acagtgacga caaatcgttg ggcgggtcca gggcgaattt tgcgacaaca
    15781 tgtcgaggct cagcaggacc gctactaGTT TTCCCAGTCA CGACTCACAG AGTGCCCCTC
    15841 ATTTATGTCA AACTATACAC TTATCATGTC TGACATGACT TTGCAGTTAA TTTTTTTGAA
    15901 CGGTGTCATG CTTTGCACAA TTGTCCTCCA TCTATAATGT TTTACAAGAA ACTATTTAAT
    15961 ACTGTATTAA CCTTTGCAGT AGGCATACTT GGTACCATAA TTATCTACAT GCTGTCATGT
    16021 GGAGCTCGTG GTACATACAG TAGTTTTTTT GTTACTAAAT ACGGAGTACA TTCGTATATG
    16081 ATATGTTCCC TAATTAGTTG CATCACTTTT TTGTCCTCAT TGCTGCTCTA CTCTAAACTT
    16141 ATGTTCCAGA CAAGCCTACA ACTGAGTCAG CCTGTCAGAG TTCTACTGTG TTTGGATAGA
    16201 TGTTCTAGTG CAACTTTCTT CTTGTATGTT TAGTTAATCA TAAGGTCaCA TTTTCTTACT
    16261 ACCTCCGGGA CAGATGTTTC TCAGATGGGC CGGGCTCTCT CTGCCCAGCA GGCAGCAGCA
    16321 GCCCGACCTC ATGGGCCAGC ACCCACCACG AGTTCCAGCT AGGGGGTGTT GCTGCCTAAC
    16381 ACTAACACTA ACATTAGTCC CACCTCGCCA GTTTGCAGGG ATCGGAACCA GCTTATAAGC
    16441 TGAGCTGAGG AAGAAGGTAG CACCCCGTCG AGAACGGCCA CCGTTTcAGA GCTAtgctgG
    16501 AAAcagcaTA GCAAGTTgAA ATAAGGCTAG TCCGTTATCA ACTTGAAAAA GTGGCACCGA
    16561 GTCGGTGCtt ttttttcggt TCACAGAGTG CCCCTCATTT ATGTCAAACT ATACACTTAT
    16621 CATGTCTGAC ATGACTTTGC AGTTAATTTT TTTGAACGGT GTCATGCTTT GCACAATTGT
    16681 CCTCCATCTA TAATGTTTTA CAAGAAACTA TTTAATACTG TATTAACCTT TGCAGTAGGC
    16741 ATACTTGGTA CCATAATTAT CTACATGCTG TCATGTGGAG CTCGTGGTAC ATACAGTAGT
    16801 TTTTTTGTTA CTAAATACGG AGTACATTCG TATATGATAT GTTCCCTAAT TAGTTGCATC
    16861 ACTTTTTTGT CCTCATTGCT GCTCTACTCT AAACTTATGT TCCAGACAAG CCTACAACTG
    16921 AGTCAGCCTG TCAGAGTTCT ACTGTGTTTG GATAGATGTT CTAGTGCAAC TTTCTTCTTG
    16981 TATGTTTAGT TAATCATAAG GTCaCATTTT CTTACTACCT CCGGGACAGA TGTTTCTCAG
    17041 ATGGGCCGGG CTCTCTCTGC CCAGCAGGCA GCAGCAGCCC GACCTCATGG GCCAGCACCC
    17101 ACCACGAGTT CCAGCTAGGG GGTGTTGCTG CCTAACACTA ACACTAACAT TAGTCCCACC
    17161 TCGCCAGTTT GCAGGGATCG GAACCAGCTT ATAAGCTGAG CTGAGGAAGA AGGTAGCAGA
    17221 TGTCGTCGCA CGATTCCAGT TTcAGAGCTA tgctgGAAAc agcaTAGCAA GTTgAAATAA
    17281 GGCTAGTCCG TTATCAACTT GAAAAAGTGG CACCGAGTCG GTGCtttttt ttggga
//
